# Supplementary material for: Metabolic traits of an uncultured archaeal lineage -MSBL1- from brine pools of the Red Sea
Source: Sci Rep. 2016 Jan 13;6:19181. doi: 10.1038/srep19181 (PMC4725937; doi:10.1038/srep19181)
Supplement: Supplementary Table S1 [file srep19181-s2.xlsx]

## Sheet: Sheet2
Supplementary Table S1: A summary of the 193 genes used in computing genome completeness of the Single Amplified Genomes. Key: + deonotes presence of the gene in the genome.
Gene ID	KEGG ID	Gene symbol	Gene Name		AAA259A05	AAA259B11	AAA259D14	AAA259D18	AAA259E17	AAA259E19	AAA259E22	AAA259I07	AAA259I09	AAA259I14	AAA259J03	AAA259M10	AAA259O05	AAA261C02	AAA261D19	AAA261F17	AAA261F19	AAA261G05	AAA261O19	AAA382A03	AAA382A13	AAA382A20	AAA382C18	AAA382F02	AAA382K21	AAA382M17	AAA382N08	AAA385D11	AAA385M02	AAA385M11	AAA833F18	AAA833K04	Frequency
gene.AAA259I09_00638C	K02867	rpl11p	Ribosomal protein L11										+		+				+		+			+													5
gene.AAA259I09_00639C	K02863	rpl1p	Ribosomal protein L1										+		+				+		+			+													5
gene.AAA259I09_01173C	K02906	rpl3p	Ribosomal protein L3				+						+					+	+		+	+							+							+	8
gene.AAA259O05_00682C	K02930	rpl4p	Ribosomal protein L4				+						+				+	+	+		+	+							+	+						+	10
gene.AAA259I09_01171C	K02892	rpl23p	Ribosomal protein L23				+						+				+	+	+		+	+								+						+	9
gene.AAA259I09_01170C	K02886	rpl2p	Ribosomal protein L2				+						+				+		+		+	+								+						+	8
gene.AAA259O05_00678C	K02890	rpl22p	Ribosomal protein L22				+						+				+		+		+	+								+						+	8
gene.AAA261C02_00633C	K02874	rpl14p	Ribosomal protein L14				+						+				+	+	+		+	+								+						+	9
gene.AAA259O05_00670C	K02931	rpl5p	Ribosomal protein L5				+						+				+	+	+		+	+	+			+	+			+						+	12
gene.AAA261C02_00639C	K02933	rpl6p	Ribosomal protein L6P/L9E				+						+				+	+	+		+	+	+			+	+			+						+	12
gene.AAA259J03_00159C	K02871	rpl13p	Ribosomal protein L13		+				+	+			+		+					+					+	+											8
gene.AAA259I09_00013C	K02866	rpl10e	Ribosomal protein L16/L10E		+					+		+	+															+	+								6
gene.AAA259O05_00140C	K02895	rpl24p	Ribosomal protein L24			+			+	+			+		+		+		+		+			+													9
gene.AAA259E22_00363C	K02877	rpl15e	Ribosomal protein L15		+		+	+		+	+		+					+		+	+	+	+														11
gene.AAA259I09_00945C	K02869	rpl12	Ribosomal protein L7/L12										+																								1
gene.AAA259J03_00150C	K02864	rpl10e	Ribosomal protein L10										+		+				+		+			+													5
gene.AAA382N08_00017C	K02909	rpmE	Ribosomal protein L31																												+						1
gene.AAA259O05_00676C	K02904	rpl29p	Ribosomal protein L29				+						+				+		+		+	+							+	+						+	9
gene.AAA261C02_00642C	K02881	rpl18p	Ribosomal protein L18				+						+				+	+	+	+	+	+	+			+	+			+						+	13
gene.AAA259O05_00608C	K02889	rpl21e	Ribosomal protein L21		+							+	+	+			+	+	+		+		+														9
gene.AAA261C02_00640C	K02912	rpl32e	Ribosomal protein L32				+						+				+	+	+	+	+	+	+			+	+			+						+	13
gene.AAA259O05_00666C	K02885	rpl19e	Ribosomal protein L19				+						+				+	+	+	+	+	+	+			+	+			+						+	13
gene.AAA382N08_00020C	K02897	rplY	Ribosomal protein L25 (general stress protein Ctc)																												+						1
gene.AAA259O05_00662C	K02907	rpl30p	Ribosomal protein L30/L7E				+										+		+	+	+	+	+			+	+			+						+	11
gene.AAA261C02_00314C	K02950	rps12p	Ribosomal protein S12		+		+			+					+			+		+	+	+			+					+							10
gene.AAA261C02_00315C	K02992	rps7p	Ribosomal protein S7				+			+								+		+	+	+			+					+							8
gene.AAA261C02_00317C	K02946	rps10p	Ribosomal protein S10				+			+								+			+	+			+												6
gene.AAA261C02_00092C	K02967	rps2p	Ribosomal protein S2										+					+		+			+			+											5
gene.AAA259O05_00677C	K02982	rps3p	Ribosomal protein S3				+						+				+		+		+	+								+						+	8
gene.AAA259I09_01264C	K02994	rps8	Ribosomal protein S8				+						+				+	+	+		+	+	+			+	+			+						+	12
gene.AAA259O05_00663C	K02988	rps5p	Ribosomal protein S5				+										+	+	+	+	+	+	+			+				+						+	11
gene.AAA259O05_00004C	K02952	rps13p	Ribosomal protein S13														+																				1
gene.AAA382A20_00617C	K02948	rps11p	Ribosomal protein S11				+		+	+				+							+		+			+	+			+	+						10
gene.AAA259I09_00632C	K02996	rps9p	Ribosomal protein S9		+				+	+			+		+					+				+	+	+											9
gene.AAA261C02_00058C	K02956	rps15p	Ribosomal protein S15P/S13E		+		+				+		+		+			+	+	+		+															9
gene.AAA259O05_00679C	K02965	rps19	Ribosomal protein S19				+						+				+		+		+	+								+						+	8
gene.AAA261C02_00632C	K02961	rps17p	Ribosomal protein S17				+						+				+	+	+		+	+								+						+	9
gene.AAA259I09_01265C	K02954	rps14	Ribosomal protein S14 type Z				+						+					+	+		+	+	+				+			+						+	10
gene.AAA382N08_00331C	K02959	rpsP	Ribosomal protein S16																											+	+						2
gene.AAA259O05_00534C	K02991	rps6e	Ribosomal protein S6		+		+						+		+		+	+	+			+	+	+		+		+		+							13
gene.AAA259O05_00671C	K02987	rps4	Ribosomal protein S4 and related proteins	trna.AAA259O05_01074C			+						+				+	+	+			+								+						+	8
gene.AAA259O05_00530C	K01885	gltX	Glutaminyl-tRNA synthetase	trna.AAA259O05_01084C			+				+		+				+	+	+				+	+		+		+									10
gene.AAA259O05_00957C	K01885	gltX	Glutamyl-tRNA synthetase	trna.AAA259O05_00189C		+									+		+																				3
gene.AAA259O05_00548C	K01872	alaS	Alanyl-tRNA synthetase	gene.AAA259I09_01359C		+				+			+				+											+	+								6
gene.AAA259E19_01993C	K01890	pheS	Phenylalanyl-tRNA synthetase alpha subunit	trna.AAA259O05_01034C		+				+			+				+											+	+								6
gene.AAA382N02_00089C	K01876	aspS	Asparaginyl-tRNA synthetases	trna.AAA259I09_00062C
gene.AAA259I07_00673C	K01887	argS	Arginyl-tRNA synthetase	trna.AAA259I09_00161C	+			+				+		+	+				+				+			+											8
gene.AAA259B11_00206C	K01870	ileS	Isoleucyl-tRNA synthetase	trna.AAA259O05_01079C	+	+			+	+					+		+	+		+		+	+					+							+		12
gene.AAA259B11_00110C	K01890	pheT	Phenylalanyl-tRNA synthetase beta subunit	trna.AAA259E22_01016C		+				+			+			+	+	+										+	+								8
gene.AAA261G05_00171C	K01892	hisS	Histidyl-tRNA synthetase	trna.AAA259O05_01029C					+	+								+		+		+	+												+		7
gene.AAA833F18_00282C	K01866	tyrS	Tyrosyl-tRNA synthetase	trna.AAA259I09_01576C	+															+															+		3
gene.AAA259B11_00885C	K01890	serS	Seryl-tRNA synthetase	trna.AAA259O05_00254C		+	+				+		+		+			+	+	+	+	+			+											+	12
gene.AAA259E19_01297C	K01876	aspS	Aspartyl-tRNA synthetase	trna.AAA259O05_01104C			+		+	+		+	+			+	+	+	+				+									+					11
gene.AAA261D19_00230C	K01867	trpS	Tryptophanyl-tRNA synthetase	trna.AAA259O05_00109C						+									+	+	+	+	+				+	+			+						9
gene.AAA259B11_00550C	K01883	cysS	Cysteinyl-tRNA synthetase	trna.AAA259I09_00038C	+	+				+				+			+		+		+																7
gene.AAA382A20_01288C	K01868	thrS	Threonyl-tRNA synthetase	trna.AAA259I09_01054C	+			+	+	+	+						+	+	+		+	+	+			+											12
gene.AAA259I07_00099C	K01881	proS	Prolyl-tRNA synthetase	trna.AAA259I09_01544C	+							+						+					+														4
gene.AAA259I07_00380C	K01869	leuS	Leucyl-tRNA synthetase	trna.AAA259I09_01016C								+																									1
gene.AAA259E17_00448C	K01873	valS	Valyl-tRNA synthetase	trna.AAA261C02_00457C	+	+			+	+					+		+	+		+		+	+					+							+		12
gene.AAA259M10_00616C	K04567	lysS	Lysyl-tRNA synthetase (class II)	trna.AAA259I09_01453C												+																					1
gene.AAA259I07_00583C	K01874	metG	tRNA-Met		+			+				+			+																						4
gene.AAA259I09_00567C	K03236	eif1a	Translation initiation factor 1 (IF-1)		+	+	+					+	+		+		+			+	+				+			+							+		12
gene.AAA259I09_00350C	K03243	infB	Translation initiation factor 2 (IF-2; GTPase)		+		+				+		+		+		+	+	+			+	+	+		+		+		+							14
gene.AAA259I09_00407C	K00765	hisG	ATP phosphoribosyltransferase									+	+	+				+			+			+	+			+		+							9
gene.AAA259I09_00408C	K00817	hisC	Histidinol-phosphate/aromatic aminotransferase and cobyric acid decarboxylase							+		+	+	+			+	+			+			+			+	+		+							11
gene.AAA259O05_02129	K01814	.	Phosphoribosylformimino-5-aminoimidazole carboxamide ribonucleotide (ProFAR) isomerase														+																				1
gene.AAA259I09_00404C	K02500	hisF	Imidazoleglycerol-phosphate synthase			+	+		+			+	+	+				+			+									+		+					10
gene.AAA259I09_00447C	K08681	pdxT	Glutamine amidotransferase			+	+		+				+						+	+	+	+								+		+			+	+	12
gene.AAA259I09_00405C	K01693	hisB	Imidazoleglycerol-phosphate dehydratase									+	+	+				+			+			+	+			+		+		+					10
gene.AAA259I09_00401C	K01496	hisI	Phosphoribosyl-AMP cyclohydrolase									+	+	+				+			+			+	+			+				+					9
gene.AAA259I09_00402C	K01523	hisE	Phosphoribosyl-ATP pyrophosphohydrolase									+	+	+				+			+			+	+			+		+		+					10
gene.AAA259I09_00403C	K00013	hisD	Histidinol dehydrogenase									+	+	+	+			+			+			+	+			+		+		+					11
gene.AAA259I09_00408C	K00817	hisC	Histidinol phosphatase and related phosphatases							+		+	+	+			+	+			+			+			+	+		+							11
gene.AAA259E22_00166C	K00948	prs	Phosphoribosylpyrophosphate synthetase				+				+								+		+	+	+	+			+	+	+								10
gene.AAA259I09_00517C	K01736	aroC	Chorismate synthase		+				+				+				+		+									+									6
gene.AAA259J03_00082C	K00800	aroA	5-enolpyruvylshikimate-3-phosphate synthase		+		+		+	+			+		+		+	+	+			+			+		+										12
gene.AAA259I09_00512C	K00014	aroE	Shikimate 5-dehydrogenase		+				+	+			+		+				+		+							+									8
gene.AAA259I09_00514C	K11646	aroB'	3-dehydroquinate synthetase		+	+	+		+		+		+		+	+												+									9
gene.AAA259I09_00518C	K00891	aroK	Shikimate kinase		+				+				+				+		+									+									6
gene.AAA259I09_00513C	K03785	aroD	3-dehydroquinate dehydratase		+				+				+		+													+									5
gene.AAA259I09_00510C	K14170	pheA	Chorismate mutase		+				+	+			+		+				+		+							+									8
gene.AAA382C18_00332C	K00872	thrB	Homoserine kinase																		+						+										2
gene.AAA261C02_00824C	K00133	asd	Aspartate-semialdehyde dehydrogenase													+		+	+		+		+									+					6
gene.AAA259E22_00290C	K00003	hom	Homoserine dehydrogenase								+					+			+		+						+										5
gene.AAA259E22_00289C	K01733	thrC	Threonine synthase			+					+		+		+	+	+	+	+	+	+	+				+	+								+		14
gene.AAA261C02_00416C	K00928	lysC	Aspartokinases									+				+		+					+														4
gene.AAA259I09_01719C	K01696	trpB	Tryptophan synthase beta chain		+	+				+	+		+			+	+		+		+		+					+									11
gene.AAA259O05_00933C	K01609	trpC	Indole-3-glycerol phosphate synthase		+					+		+			+	+	+		+				+			+		+									10
gene.AAA259I09_01720C	K01817	trpF	Phosphoribosylanthranilate isomerase		+					+		+	+		+	+	+		+				+					+									10
gene.AAA259J03_00756C	K01657	trpE	Anthranilate/para-aminobenzoate synthases component I		+		+					+			+	+			+									+									7
gene.AAA259I09_00732C	K01695	trpA	Tryptophan synthase alpha chain		+	+			+	+	+		+		+	+	+		+		+		+			+		+									14
gene.AAA259J03_00755C	K13497	trpGD	Anthranilate/para-aminobenzoate synthases component II		+							+			+	+	+		+									+									7
gene.AAA259J03_00754C	K00766	trpD	Anthranilate phosphoribosyltransferase		+					+		+	+		+	+	+		+				+					+									10
gene.AAA261O19_00574C	K00859	coaE	Dephospho-CoA kinase				+			+	+								+		+	+	+	+				+				+					10
gene.AAA259J03_00140C	K00606	panB	Ketopantoate hydroxymethyltransferase		+		+	+	+	+		+			+		+					+						+							+	+	12
gene.AAA259I09_01025C	K13038	coaBC	Phosphopantothenoylcysteine synthetase/decarboxylase		+		+					+	+					+			+		+			+			+								9
gene.AAA259I09_01024C	K02201	coaD	Phosphopantetheine adenylyltransferase		+		+					+	+					+					+		+	+			+								9
gene.AAA259M10_00503C	K00077		2-dehydropantoate 2-reductase protein			+										+						+				+		+			+						6
gene.AAA261C02_00463C	K00793	ribC	Riboflavin synthase beta-chain		+	+				+					+	+		+		+	+	+	+					+									11
gene.AAA259J03_00745C	K14652	ribBA	3,4-dihydroxy-2-butanone 4-phosphate synthase												+																						1
gene.AAA382N02_00098C	K11753	ribF	Riboflavin biosynthesis protein RibF
gene.AAA259M10_00246C	K00793	ribC	Riboflavin synthase alpha chain		+	+				+					+	+		+		+	+	+	+					+									11
gene.AAA259J03_00745C	K14652	ribBA	GTP cyclohydrolase II												+																						1
gene.AAA259I09_00577C	K14654		2,5-diamino-6--pyrimidinone 5'-phosphate reductase protein							+			+		+			+	+			+	+		+							+					9
gene.AAA259I14_00409C	K01662	dxs	Deoxyxylulose-5-phosphate synthase											+																							1
gene.AAA259E19_00609C	K00919	ispE	4-diphosphocytidyl-2C-methyl-D-erythritol 2-phosphate synthase		+	+				+	+			+	+		+	+	+				+	+			+										12
gene.AAA382N08_00539C	K15888	uppS	Tritranspolycis-undecaprenyl-diphosphate synthase protein		+				+	+	+		+		+	+			+	+				+		+					+					+	13
gene.AAA259D14_00295C	K01756	purB	Adenylosuccinate lyase				+												+	+			+												+		5
gene.AAA259I07_00256C	K01905	carB	Phosphoribosylaminoimidazole carboxylase (NCAIR synthetase)		+			+	+	+	+	+	+	+		+	+	+			+	+	+		+		+								+		17
gene.AAA382A20_00856C	K08289	purT	Phosphoribosylglycinamide formyltransferase 2 protein																							+											1
gene.AAA382A20_00675C	K00764	purF	Glutamine phosphoribosylpyrophosphate amidotransferase				+								+				+		+			+		+		+			+	+		+			10
gene.AAA382A20_00676C	K01588	purE	N,5-carboxyaminoimidazole ribonucleotide mutase protein (NCAIR)				+										+		+		+			+		+		+				+					8
gene.AAA259D14_00289C	K01952	purL	Phosphoribosylformylglycinamidine (FGAM) synthase,synthetase domain				+			+									+		+							+		+		+					7
gene.AAA259J03_01071C	K01952	purL	Phosphoribosylformylglycinamidine (FGAM) synthase, glutamine amidotransferase domain				+						+		+	+											+										5
gene.AAA259I09_00143C	K01939	purA	Adenylosuccinate synthase			+			+	+			+		+	+			+	+			+												+		10
gene.AAA259I07_00065C	K00602	purH	Bifunctional purine biosynthesis protein PurH AICAR transformylase/IMP cyclohydrolase PurH			+			+			+					+	+									+										6
gene.AAA259D14_00291C	K01933	purM	Phosphoribosylformylglycinamidine cyclo-ligase protein				+												+		+							+									4
gene.AAA259D14_00287C	K01945	purD	Phosphoribosylamine-glycine ligase			+	+			+									+		+							+				+					7
gene.AAA259J03_00433C	K01923	purC	Phosphoribosylaminoimidazolesuccinocarboxamide (SAICAR) synthase				+						+		+		+							+		+		+									7
gene.AAA259D14_00292C	K11175	purN	Folate-dependent phosphoribosylglycinamide formyltransferase PurN				+																					+									2
gene.AAA259J03_00393C	K00088	MK0525	IMP dehydrogenase/GMP reductase		+		+			+		+	+		+	+						+				+	+										10
gene.AAA259I07_00424C	K01951	guaA	GMP synthase glutamine-hydrolyzing protein								+	+		+																							3
gene.AAA259I09_00019C	K00939	adk	Adenylate kinase and related kinases		+	+							+				+		+							+	+	+	+		+	+					11
gene.AAA261C02_00082C	K00940	ndk	Nucleoside diphosphate kinase				+											+				+	+								+						5
gene.AAA259J03_00018C	K02823	pyrK	Dihydroorotate dehydrogenase		+		+		+	+	+		+	+	+						+			+		+	+			+							13
gene.AAA259O05_01420C	K00945	cmk	Cytidylate kinase														+																				1
gene.AAA259I09_01684C	K01591	pyrF	Orotidine-5-phosphate decarboxylase							+			+						+		+	+	+		+			+									8
gene.AAA259E22_00764C	K01465	pyrC	Dihydroorotase		+	+				+	+		+		+				+	+		+	+		+					+					+		13
gene.AAA259I09_00739C	K01955	carB	Carbamoylphosphate synthase large subunit (split gene in MJ)			+					+		+			+			+		+					+		+				+					9
gene.AAA259I09_01685C	K00762	pyrE	Orotate phosphoribosyltransferase							+			+						+		+	+	+		+			+									8
gene.AAA259I09_00287C	K01937	pyrG	CTP synthase (UTP-ammonia lyase)		+					+			+			+			+			+	+		+							+					9
gene.AAA259I09_00738C	K01956	carA	Carbamoylphosphate synthase small subunit			+					+		+			+			+		+			+		+		+				+					10
gene.AAA259I09_00360C	K09903	pyrH	Uridylate kinase		+								+					+	+				+														5
gene.AAA259O05_01153C	K00610	pyrI	Aspartate carbamoyltransferase, catalytic chain			+				+			+				+		+			+	+		+			+									9
gene.AAA259O05_00612C	K00943	tmk	Thymidylate kinase		+								+	+			+	+					+												+		7
gene.AAA261C02_00118C	K00207	thyA	Thymidylate synthase		+				+	+			+					+			+	+	+		+							+					10
gene.AAA261C02_00521C	K01494	dcd	Deoxycytidine deaminase															+				+	+														3
gene.AAA259M10_00027C	K01520	dut	Deoxyuridine 5'-triphosphate nucleotidohydrolase													+																					1
gene.AAA261C02_00864C	K03076	secY	Preprotein translocase subunit SecY				+											+	+	+	+	+	+			+	+			+						+	11
gene.AAA259I07_00157C	K03074	secF	Preprotein translocase subunit SecF		+	+						+							+																		4
gene.AAA259I07_00778C	K03072	secD	Preprotein translocase subunit SecD		+	+					+	+							+																	+	6
gene.AAA259O05_01184C	K03070	secA	Preprotein translocase subunit SecA (ATPase, RNA helicase)		+								+	+			+										+										5
gene.AAA382N08_00187C	K03217	yidC2	Membrane protein insertase YidC 2																												+						1
gene.AAA833F18_00130C	.	secG	Preprotein translocase subunit SecG						+										+	+	+		+												+		6
gene.AAA382A20_00910C	K03044	rpoB1	DNA-directed RNA polymerase, beta subunit/140 kD subunit				+			+					+			+			+	+				+				+			+				9
gene.AAA382A20_00875C	K03041	rpoA1	DNA-directed RNA polymerase subunit A' protein								+															+											2
gene.AAA259I09_00819C	K03040	rpoA	DNA-directed RNA polymerase subunit alpha protein		+					+			+		+							+			+	+											7
gene.AAA259J03_00927C	K03047	rpoD	DNA-directed RNA polymerase, sigma subunit RpoD				+		+	+				+	+						+		+			+	+			+							10
gene.AAA382N02_00065C	K03086	sigA	RNA polymerase sigma factor SigA protein
gene.AAA382A20_00663C	K03055	rpoK	DNA-directed RNA polymerase, subunit K/omega					+						+												+					+		+				5
gene.AAA382A20_01008C	K00974	cca	Multifunctional CCA protein			+																				+											2
gene.AAA382N02_00031C	K02316	dnaG_archaea	DNA primase protein
gene.AAA261D19_00628C	K07561	dph2	S-adenosyl-L-methionineL-histidine 3-amino-3-carboxypropyltransferase protein		+								+			+			+		+																5
gene.AAA259J03_00430C	K00586	dph5	Diphthine synthase protein		+	+				+					+	+		+		+	+	+	+					+									11
gene.AAA261F17_00585C	K01622	fbpA	fructose-16-bisphosphatase protein										+						+	+		+	+												+		6
gene.AAA259E17_00678C	K04799	fen1	Flap endonuclease 1 protein						+					+				+		+			+								+				+	+	8
gene.AAA259M10_00060C	K14562	flpA	Fibrillarin-like rRNA-tRNA 2'-O-methyltransferase protein			+			+	+			+		+	+	+		+	+		+			+			+				+			+	+	15
gene.AAA261C02_00238C	K02528	ksgA/rmsA	Probable ribosomal RNA small subunit methyltransferase A protein/Dimethyladenosine transferase		+	+			+	+								+				+						+		+							8
gene.AAA259M10_00083C		ligT	2'-5' RNA ligase protein						+	+					+	+	+	+		+		+	+					+									10
gene.AAA382N02_00322C	K06168	miaB	adenosine tRNA methylthiotransferase MiaB protein
gene.AAA259I07_00356C	K03639	moaA	Cyclic pyranopterin monophosphate synthase protein			+				+	+	+	+			+	+	+				+	+	+							+						12
gene.AAA259B11_00440C	K03637	moaC	Probable cyclic pyranopterin monophosphate synthase accessory protein			+		+	+				+	+				+			+									+		+					9
gene.AAA382A20_00505C	K00869	mvk	Mevalonate kinase protein		+		+	+	+				+				+		+	+			+			+	+		+		+	+					14
gene.AAA259B11_00826C	K14568	nop56	Ribosomal RNA small subunit methyltransferase Nep1 protein		+	+				+	+			+					+	+	+			+													9
gene.AAA259D14_00834C	K02601	nusG	Transcription termination-antitermination protein NusG		+		+			+			+	+	+				+		+					+											9
gene.AAA259D14_00094C	K06965	pelA	Protein pelota				+	+	+		+			+							+							+							+		8
gene.AAA382A20_00611C	K00927	pgk_arachea	Phosphoglycerate kinase protein							+			+						+	+		+			+	+											7
gene.AAA259I09_01588C	K02454	pilT	Twitching motility protein		+		+			+			+						+							+	+			+							8
gene.AAA259M10_00113C	K02687	prmA	Ribosomal protein L11 methyltransferase		+								+			+			+		+				+	+											7
gene.AAA259I09_00017C	K04794	pth	Peptidyl-tRNA hydrolase protein							+			+				+											+	+			+					6
gene.AAA382N02_00108C	K00609	pyrB	Aspartate carbamoyltransferase protein
gene.AAA259B11_00051C	K01515	rdgB	Non-canonical purine NTP pyrophosphatase			+						+																									2
gene.AAA259B11_00434C	K04800	rfcL	Replication factor C large subunit protein			+				+				+				+					+	+				+									7
gene.AAA259D14_00212C	K03470	rnhB	Ribonuclease HII protein		+	+	+	+	+	+	+			+				+								+		+	+								12
gene.AAA259M10_00658C	K01807	rpiA	Ribose-5-phosphate isomerase A protein												+	+						+															3
gene.AAA833K04_00251C	K02930	rpl4lp	Ribosomal protein L4P																																	+	1
gene.AAA259J03_00492C	K02936	rpl7ae	50S ribosomal protein L7Ae		+		+				+		+	+	+		+	+	+			+	+	+		+		+									14
gene.AAA261F19_00360C	K02864	rplP0	50S ribosomal protein L10										+		+				+		+			+													5
gene.AAA259I09_00779C	K03050	rpoE1	DNA-directed RNA polymerase subunit E" protein		+	+	+			+			+		+		+	+			+	+			+			+									12
gene.AAA259E19_01061C		rpp	KH domain protein							+																											1
gene.AAA259D14_00720C	K02979	rps28e	30S ribosomal protein S28e		+		+				+		+				+	+	+			+	+	+		+		+									12
gene.AAA259B11_00884C	K02984	rps3ae	30S ribosomal protein S3Ae		+	+	+						+					+	+	+	+	+															9
gene.AAA261O19_00635C	K14574	sbds	Ribosome maturation protein SDO1		+		+	+		+	+		+					+		+	+	+	+		+												12
gene.AAA259M10_00098C	K03237	tif2a	Translation initiation factor 2 subunit alpha protein										+			+					+	+										+					5
gene.AAA382A20_00654C	K03242	tif2g	Translation initiation factor 2 subunit gamma protein		+		+						+	+	+		+	+	+			+		+	+	+		+		+							14
gene.AAA382A20_00612C	K03263	tif5a	Translation initiation factor 5A protein				+		+	+		+	+		+		+	+	+			+			+	+		+							+	+	15
gene.AAA259B11_00633C	K03264	tif6	Translation initiation factor 6 protein			+				+									+	+	+		+			+											7
gene.AAA259E19_01426C	K07446	trm	tRNA -dimethyltransferase protein				+			+	+						+		+		+	+	+	+			+	+	+								12
gene.AAA259E22_00680C	K00555	trm1	tRNA (guanine26-N2)-dimethyltransferase.		+			+		+	+															+		+									6
gene.AAA259B11_00490C	K06168	tRNAmeth	adenosine tRNA methylthiotransferase MiaB protein			+						+	+		+	+		+				+	+														8
gene.AAA259E19_00034C	K03421	tRNAmod	wyosine base formation domain-containing protein		+					+		+		+	+			+		+	+	+				+					+						11
			Total number of genes present in the SAG		69	44	70	13	37	71	32	36	104	31	60	36	69	76	93	41	87	75	68	32	30	53	30	65	15	43	16	24	2	1	19	30
			Percentage (Total/191*100)		36.1257	23.0366	36.6492	6.80628	19.3717	37.1728	16.7539	18.8482	54.4503	16.2304	31.4136	18.8482	36.1257	39.7906	48.6911	21.466	45.5497	39.267	35.6021	16.7539	15.7068	27.7487	15.7068	34.0314	7.8534	22.5131	8.37696	12.5654	1.04712	0.52356	9.94764	15.7068
