# Supplementary material for: Metabolic traits of an uncultured archaeal lineage -MSBL1- from brine pools of the Red Sea
Source: Sci Rep. 2016 Jan 13;6:19181. doi: 10.1038/srep19181 (PMC4725937; doi:10.1038/srep19181)
Supplement: Supplementary Table S2 [file srep19181-s3.xlsx]

## Sheet: Sheet1
Supplementary Table S2: A summary of the putative genes involved in different metabolic pathways within the Single Amplified Genomes in this study. Key: + denotes presence; - denotes absence/not detected.
Substrate/EC number	Gene ID	Gene Name	AAA261C02	AAA261F17	AAA261G05	AAA261O19	AAA261D19	AAA261F19	AAA259A05	AAA259D18	AAA259E17	AAA259E19	AAA259O05	AAA259B11	AAA259D14	AAA259E22	AAA259I07	AAA259I09	AAA259I14	AAA259J03	AAA259M10	AAA382A03	AAA382A13	AAA382A20	AAA382C18	AAA382F02	AAA382K21	AAA382M17	AAA382N08	AAA385D11	AAA385M02	AAA385M11	AAA833F18	AAA833K04
Sugar Transporters
3.6.3.17	gene.AAA259D14_00080C	ABC-type sugar transport system protein	-	-	-	-	-	-	-	-	-	-	-	-	+	+	-	-	-	-	-	-	-	-	+	-	-	-	-	-	-	-	-	-
3.6.3.34	gene.AAA259E19_01760C	Fe-citrate import ATP-binding protein YfmF	-	-	-	-	-	-	-	-	-	+	+	+	+	-	-	-	-	+	+	-	+	-	+	-	-	+	-	-	-	-	-	-
.	gene.AAA259O05_01415C	Galactoside transport system permease protein MglC	-	-	-	-	-	-	-	-	+	+	+	-	-	-	-	-	-	-	-	-	-	-	-	-	-	-	-	-	-	-	-	-
.	gene.AAA259B11_00236C	Glucose import ATP-binding protein TsgD13	+	+	+	+	-	-	-	-	-	-	-	+	+	+	-	+	+	+	-	+	-	-	-	-	-	-	-	-	-	-	+	-
.	gene.AAA259E22_00297C	L-arabinose ABC transporter permease protein AraH	-	+	-	-	-	-	-	-	-	-	-	+	+	+	-	-	+	+	-	-	-	-	-	-	-	-	-	-	-	-	-	-
.	gene.AAA259E19_00782C	Maltodextrin import ATP-binding protein MsmX	-	+	-	-	-	+	+	+	+	+	+	-	-	-	-	+	+	+	-	-	-	-	-	-	-	-	-	-	-	-	-	-
.	gene.AAA259A05_01058C	Maltodextrin transport system permease protein MalC	-	-	-	-	-	-	+	-	-	+	-	-	-	-	-	-	-	-	-	-	-	-	-	-	-	-	-	-	-	-	-	-
.	gene.AAA259E19_01341C	Maltose transport system permease protein MalG	-	-	-	-	-	-	+	-	-	+	-	-	-	-	-	-	-	+	-	+	-	-	-	-	-	-	-	-	-	-	-	-
.	gene.AAA259A05_01181C	Maltotriose-binding protein	-	-	-	-	-	-	+	-	-	-	-	-	-	-	-	-	-	-	-	-	-	-	-	-	-	-	-	-	-	-	-	-
3.6.3.17	gene.AAA259J03_00047C	Xylose import ATP-binding protein XylG	-	-	-	-	-	-	-	-	-	+	-	+	-	-	-	-	-	+	-	-	-	-	-	-	-	-	-	-	-	-	-	-
.	gene.AAA259E19_00531C	Xylose transport system permease protein XylH	-	-	-	-	-	-	-	-	+	+	+	-	-	-	-	-	-	-	-	-	-	-	-	-	-	-	-	-	-	-	-	-
.	gene.AAA259E17_00592C	Putative fructoselysine transporter FrlA protein	-	-	-	-	-	-	+	-	+	-	+	-	-	-	+	-	-	+	+	-	-	-	-	-	-	-	-	-	-	-	-	-
3.6.3.17	gene.AAA259B11_00949C	Ribose import ATP-binding protein RbsA	-	-	-	-	-	-	-	-	-	+	-	+	-	-	-	-	-	+	-	-	-	-	-	-	-	-	-	-	-	-	-	-
.	gene.AAA259B11_00117C	Ribose transport system permease protein RbsC	-	-	-	-	-	-	-	-	-	-	-	+	-	+	-	+	-	-	-	-	-	-	-	-	-	-	-	-	-	-	-	-
3.6.4.13	gene.AAA259B11_00909C	Sodium-dependent dicarboxylate transporter SdcS protein	-	-	-	-	-	-	-	-	-	-	-	+	-	-	-	+	+	-	-	+	-	-	-	-	-	-	-	-	-	-	-	-
	gene.AAA261G05_00009C	endoglucanase protein	+	-	+	+	+	-	-	-	-	-	-	-	-	-	-	-	-	-	-	-	-	-	-	+	-	-	-	+	-	-	-	-
	gene.AAA259E19_01356C	Endoglucanase C protein	-	-	-	-	-	-	-	-	-	+	-	-	-	-	-	-	-	-	-	-	-	-	-	-	-	-	-	-	-	-	-	-
3.2.1.4	gene.AAA261C02_00012C	Putative aminopeptidase protein	+	-	-	+	-	-	-	-	-	-	-	-	-	-	-	-	-	-	-	-	-	-	-	-	-	-	-	-	-	-	-	-
3.2.1.21	gene.AAA259O05_00525C	Beta-glucosidase A protein	-	-	-	-	-	-	-	-	-	-	+	-	-	-	-	-	-	-	-	-	-	-	-	-	-	-	-	-	-	-	-	-
3.2.1.20	gene.AAA259E19_00809C	alpha-glucosidase protein	-	-	-	-	-	-	-	-	+	+	-	-	-	-	+	-	+	+	-	-	-	-	-	-	-	-	-	-	-	-	-	-
2.4.1.25	AAA259E19_00734C	4-alpha-glucanotransferase protein	-	-	-	-	-	-	-	-	-	+	-	-	-	-	-	-	-	-	-	-	-	-	-	-	-	-	-	-	-	-	-	-
3.2.1.26	gene.AAA259E17_01014C	beta-fructofuranosidase protein	-	-	-	-	-	-	-	-	+	-	-	-	-	-	-	-	-	-	-	-	-	-	-	-	-	-	-	-	-	-	-	-
2.7.1.69;;2.7.1.40	gene.AAA259I09_01071C	PTS system protein	-	-	-	-	-	-	+	-	+	+	+	-	-	-	-	+	+	-	+	-	-	-	+	+	-	-	-	-	-	-	-	-
2.7.1.69	gene.AAA259A05_00454C	PTS system cellobiose-specific IIA component protein	-	-	-	-	-	-	+	-	-	-	+	-	-	-	-	-	-	-	-	-	-	-	-	-	-	-	-	-	-	-	-	-
2.7.1.4	gene.AAA259E19_01016C	Fructokinase protein	-	-	-	-	-	-	+	-	-	+	+	+	+	-	-	-	-	-	+	-	-	-	-	-	-	-	-	-	-	-	-	-
5.3.1.9	gene.AAA259O05_00560C	glucose-6-phosphate isomerase protein	-	-	-	-	-	-	-	-	-	+	+	-	-	-	-	-	-	-	-	-	-	-	-	-	-	-	-	-	-	-	-	-
5.4.2.2	gene.AAA259O05_00628C	phosphoglucomutase protein	-	-	-	-	-	-	-	-	-	-	+	-	-	-	-	-	-	-	-	-	-	-	-	-	-	-	-	-	-	-	-	-
2.7.7.24	gene.AAA259B11_00588C	Glucose-1-phosphate adenylyltransferase protein	-	-	-	-	-	-	-	-	-	-	-	+	-	-	-	+	+	+	-	-	-	-	+	-	-	-	+	+	-	-	-	-
2.4.1.21	gene.AAA259E19_01496C	Glycogen synthase protein	-	-	-	-	-	-	-	-	+	+	-	-	-	-	-	-	-	-	-	-	-	-	-	-	-	-	-	-	-	-	-	-
2.7.7.9	gene.AAA259O05_00507C	MoeA region protein	+	-	-	-	-	+	-	+	+	+	+	+	-	-	-	+	+	-	-	-	-	-	-	-	-	+	-	+	-	-	-	-
2.4.1.11	gene.AAA259I09_00104C	glycogen synthase protein	-	-	+	-	-	-	-	-	-	+	-	-	+	-	+	+	-	-	-	-	-	+	-	-	-	-	+	-	-	+	-	-
2.4.1.15	gene.AAA259O05_00807C	Alphaalpha-trehalose-phosphate synthase UDP-forming protein	-	-	-	-	-	-	-	-	-	-	+	-	-	-	-	-	-	-	-	-	-	-	-	-	-	-	-	-	-	-	-	-
2.4.1.15	gene.AAA259O05_00423C	Trehalose-phosphate synthase protein	-	-	-	-	+	+	+	+	-	-	+	-	+	-	+	+	+	+	-	+	-	+	-	-	-	-	-	+	-	-	-	-
3.1.3.12/3.2.1.28	gene.AAA261C02_00798C	Trehalose-phosphate phosphatase protein	+	-	-	+	+	+	+	-	-	-	+	-	-	-	+	+	+	-	-	-	-	-	-	-	-	-	-	-	-	-	-	-
5.4.99.16	gene.AAA259B11_00861C	Trehalose synthase protein	-	-	-	-	-	-	-	-	-	-	-	+	-	-	-	-	-	-	-	-	-	+	-	-	-	-	-	-	-	-	-	-
3.2.1.1	gene.AAA259E19_00735C	alpha-amylase protein	-	-	-	-	-	-	-	-	-	+	-	-	-	-	-	-	-	-	-	-	-	-	-	-	-	-	+	-	-	-	-	-
2.4.1.1	gene.AAA259E19_01125C	starch phosphorylase protein	+	-	+	+	-	+	+	-	+	+	-	+	-	-	-	-	+	-	-	-	-	-	-	+	-	-	+	-	-	-	-	-
2.4.1.245	gene.AAA259O05_00059C	Trehalose synthase protein	-	+	-	+	+	-	-	-	+	+	+	-	-	+	-	-	+	+	+	-	-	-	-	+	+	+	+	+	-	-	+	-
2.4.1.20	gene.AAA259E19_01850C	cellobiose phosphorylase protein	-	-	-	-	-	-	-	-	-	+	-	-	-	-	-	-	-	-	-	-	-	-	-	-	-	-	-	-	-	-	-	-
2.4.99.16;;2.4.99.16	gene.AAA259I09_00263C	Alpha-14-glucanmaltose-1-phosphate maltosyltransferase protein	-	-	-	-	-	-	-	-	-	-	-	-	-	-	+	+	+	-	-	+	-	+	-	-	-	-	-	-	-	-	-	-
5.3.1.6	gene.AAA261G05_00368C	Protein ArsC	+	-	+	+	-	-	-	-	+	-	-	-	+	+	-	+	-	-	-	-	-	+	-	-	-	-	-	-	-	-	-	-
Glycolysis
5.4.2.2	gene.AAA259O05_00628C	phosphoglucomutase	-	-	-	-	-	-	-	-	-	-	+	-	-	-	-	-	-	-	-	-	-	-	-	-	-	-	-	-	-	-	-	-
	gene.AAA259E19_01524C	Arylsulfatase	-	-	-	-	-	-	-	-	-	+	+	-	-	-	-	-	-	-	-	-	-	-	-	-	-	-	-	-	-	-	-	-
2.7.1.69	gene.AAA259A05_00454C	PTS system cellobiose-specific IIA component protein	-	-	-	-	-	-	+	-	-	-	+	-	-	-	-	-	-	-	-	-	-	-	-	-	-	-	-	-	-	-	-	-
2.7.1.2	gene.AAA259E22_00922C	Glucokinase	-	-	-	-	-	-	+	-	-	-	+	+	-	+	+	-	-	-	+	-	-	-	-	-	-	-	-	-	-	-	-	-
2.7.1.146	gene.AAA259O05_00066C	ADP-specific phosphofructokinase protein	+	+	-	+	-	-	-	-	+	+	+	-	-	-	-	-	-	-	-	-	-	-	+	+	+	-	-	-	-	-	-	-
5.3.1.9	gene.AAA259E19_01930C	glucose-6-phosphate isomerase	-	-	-	-	-	-	-	-	-	+	+	-	-	-	-	-	-	-	-	-	-	-	-	-	-	-	-	-	-	-	-	-
3.1.3.11	gene.AAA259I09_00520C	fructose 16-bisphosphate aldolase	-	+	+	+	+	-	-	-	-	-	-	-	-	-	-	+	-	-	-	-	-	-	-	-	-	-	-	-	-	-	+	-
2.7.1.11	gene.AAA259J03_00923C	6-phosphofructokinase,	-	-	-	-	-	-	+	-	+	-	-	+	+	-	+	+	+	+	-	-	-	-	+	-	-	-	-	-	-	-	-	-
	AAA259D14_00280C	Pyrophosphate--fructose 6-phosphate 1-phosphotransferase protein,	-	-	-	-	-	-	+	-	+	-	-	+	+	-	+	+	+	+	-	-	-	-	+	-	-	-	-	-	-	-	-	-
4.1.2.13	gene.AAA259E22_00668C	2-amino-37-dideoxy-D-threo-hept-6-ulosonate synthase protein	-	-	-	-	-	-	+	-	+	-	-	+	-	+	+	+	-	-	+	-	-	-	-	+	-	-	-	-	-	-	-	-
	gene.AAA259I09_00520C	fructose 16-bisphosphate aldolase-phosphatase protein	-	+	+	+	+	-	-	-	-	-	-	-	-	-	-	+	-	-	-	-	-	-	-	-	-	-	-	-	-	-	+	-
5.3.1.1	AAA259J03_00584C	Triosephosphate isomerase protein	-	-	-	-	-	-	-	+	-	-	-	-	-	-	-	-	-	+	-	-	-	-	-	-	-	-	-	-	-	-	-	+
1.2.1.12	gene.AAA259I09_01692C	Glyceraldehyde-3-phosphate dehydrogenase	-	+	+	-	+	-	-	-	-	+	-	-	-	-	-	+	-	-	-	-	+	+	-	-	-	-	-	+	-	-	-	-
1.2.7.5	gene.AAA259O05_00358C	Tungsten-containing aldehyde ferredoxin oxidoreductase	-	-	-	-	-	-	-	-	-	-	+	-	-	-	-	-	-	-	-	-	-	-	-	-	-	-	-	-	-	-	-	-
	gene.AAA259E22_00488C	Aldehyde oxidoreductase protein	+	-	-	+	-	-	+	-	-	+	+	+	-	+	-	-	-	+	+	-	-	-	-	-	-	-	-	-	-	-	-	-
2.7.2.3	AAA259I09_01693C	Phosphoglycerate kinase protein	-	+	+	-	+	-	-	-	-	+	-	-	-	-	-	+	-	-	-	-	+	+	-	-	-	-	-	-	-	-	-	-
5.4.2.11	gene.AAA261C02_00039C	2,3-bisphosphoglycerate-dependent phosphoglycerate mutase	+	-	-	+	-	-	+	-	-	+	-	-	-	+	+	-	+	-	-	+	+	+	-	-	-	+	+	+	-	-	-	-
5.4.2.12	gene.AAA259E22_00701C	2,3-bisphosphoglycerate-independent phosphoglycerate mutase	+	-	-	+	-	-	-	-	-	-	-	-	+	+	+	-	+	+	-	+	-	-	-	-	-	-	-	-	-	-	-	-
6.2.1.13	prot.AAA261C02_00106C	acetyl-CoA synthetase protein,Succinyl-CoA ligase ADP-forming subunit, Malate--CoA ligase subuni	+	-	-	-	-	-	-	-	-	-	-	-	-	-	-	-	-	-	-	-	-	-	-	-	-	-	-	-	-	-	-	-
4.2.1.11	AAA261C02_00093C	Enolase	+	+	-	+	-	-	-	-	-	-	-	-	-	-	+	+	+	-	-	+	-	-	-	-	-	-	-	-	-	-	-	-
4.1.1.32	AAA259O05_00056C	Phosphoenolpyruvate carboxykinase GTP protein	-	+	-	+	+	-	-	-	+	+	+	-	-	-	-	+	-	-	+	-	-	-	-	-	+	+	-	-	-	-	+	-
2.7.1.40	gene.AAA259O05_01262C	Pyruvate kinase protein	-	-	-	-	-	-	+	-	+	+	+	-	-	-	-	+	+	-	+	-	-	-	+	+	-	-	-	-	-	-	-	-
	gene.AAA261C02_00703C	Pyruvate synthase subunit PorA	+	-	+	+	+	+	+	-	-	+	-	-	+	-	-	+	-	-	-	-	-	+	-	-	-	-	-	-	-	-	-	-
1.2.7.1	gene.AAA261C02_00702C	Pyruvate synthase subunit PorB	+	-	+	+	+	+	+	-	-	+	-	-	+	-	-	+	-	-	-	-	-	+	-	-	-	-	-	-	-	-	-	-
	gene.AAA259I09_00930C	Pyruvate synthase subunit PorD	+	-	+	+	+	+	-	-	-	+	-	-	+	-	-	+	-	-	-	-	-	+	-	-	-	-	-	-	-	-	-	-
6.2.1.1	gene.AAA261C02_00213C	Acetyl-coenzyme A synthetase	+	+	+	+	-	+	+	-	-	+	-	-	-	+	+	+	+	+	+	-	-	-	+	+	-	+	-	-	-	-	-	-
2.3.1.12	gene.AAA261F17_00384C	pyruvate dehydrogenase E2 component dihydrolipoamide acetyltransferase	-	+	-	-	-	-	-	-	-	-	-	-	-	-	-	-	-	-	-	-	-	-	-	-	-	-	-	-	-	-	-	-
1.8.1.4	gene.AAA259E22_00353C	Dihydrolipoyl dehydrogenase 2 protein	-	-	-	-	-	-	+	+	-	-	-	-	-	+	-	+	+	-	+	-	+	-	-	-	-	-	+	-	-	-	-	-
	gene.AAA259B11_00330C	Mercuric reductase protein	-	-	-	-	-	-	-	-	-	-	-	+	-	-	-	-	-	-	-	-	-	+	-	-	-	-	-	-	-	-	-	-
1.1.1.1	gene.AAA259I09_01628C	Probable alcohol dehydrogenase AdhA protein	-	-	-	-	-	+	-	-	+	+	+	-	+	-	+	+	-	-	+	-	-	-	-	-	-	-	-	-	-	-	-	-
	gene.AAA259A05_01064C	Aldehyde-alcohol dehydrogenase protein	-	-	-	-	-	-	+	-	+	+	-	-	-	-	-	-	-	-	-	-	+	-	-	-	-	-	-	-	-	-	-	-
1.1.1.2	gene.AAA259O05_00898C	alcohol dehydrogenase protein	-	-	-	-	-	-	+	+	+	+	+	-	-	-	-	+	-	-	-	-	-	-	-	-	-	-	-	-	-	-	-	+
1.1.2.8	gene.AAA259E22_00968C	alcohol dehydrogenase cytochrome c protein	-	-	-	-	-	-	+	-	-	-	-	+	-	+	-	-	+	-	+	-	-	-	-	-	-	-	-	-	-	-	-	-
EutG	gene.AAA259E17_01200C	Ethanolamine utilization protein EutG	-	-	-	-	-	-	-	-	+	-	-	-	-	-	-	-	-	-	-	-	-	-	-	-	-	-	-	-	-	-	-	-
Pentose PP
1.1.5.2	gene.AAA259M10_00685C	quinoprotein glucose dehydrogenase	-	-	-	-	-	-	-	-	-	-	-	-	-	+	-	+	+	-	+	-	-	-	-	-	-	-	-	-	-	-	-	-
5.3.1.9	gene.AAA259E19_01930C	glucose-6-phosphate isomerase	-	-	-	-	-	-	-	-	-	+	+	-	-	-	-	-	-	-	-	-	-	-	-	-	-	-	-	-	-	-	-	-
3.1.3.11	gene.AAA259I09_00520C	fructose 16-bisphosphate aldolase	-	+	+	+	+	-	-	-	-	-	-	-	-	-	-	+	-	-	-	-	-	-	-	-	-	-	-	-	-	-	+	-
2.7.1.11	gene.AAA259J03_00923C	6-phosphofructokinase,	-	-	-	-	-	-	+	-	+	-	-	+	+	-	+	+	+	+	-	-	-	-	+	-	-	-	-	-	-	-	-	-
	AAA259D14_00280C	Pyrophosphate--fructose 6-phosphate 1-phosphotransferase protein,	-	-	-	-	-	-	+	-	+	-	-	+	+	-	+	+	+	+	-	-	-	-	+	-	-	-	-	-	-	-	-	-
4.1.2.13	gene.AAA259E22_00668C	2-amino-37-dideoxy-D-threo-hept-6-ulosonate synthase protein	-	-	-	-	-	-	+	-	+	-	-	+	-	+	+	+	-	-	+	-	-	-	-	+	-	-	-	-	-	-	-	-
	gene.AAA259I09_00520C	fructose 16-bisphosphate aldolase-phosphatase protein	-	+	+	+	+	-	-	-	-	-	-	-	-	-	-	+	-	-	-	-	-	-	-	-	-	-	-	-	-	-	+	-
2.7.1.146	gene.AAA259O05_00066C	ADP-specific phosphofructokinase protein	+	+	-	+	-	-	-	-	+	+	+	-	-	-	-	-	-	-	-	-	-	-	+	+	+	-	-	-	-	-	-	-
5.3.1.27	gene.AAA261C02_00847C	3-hexulose-6-phosphate isomerase	+	-	-	+	+	+	+	-	-	+	+	-	+	-	-	+	-	+	-	+	+	-	-	-	-	-	-	-	-	-	-	-
2.2.1.2	gene.AAA261C02_00259C	Transaldolase	+	+	+	+	-	+	+	-	+	+	+	-	+	-	+	+	-	-	+	+	+	-	+	-	+	+	+	-	-	-	-	-
4.1.2.4	gene.AAA259J03_00263C	Deoxyribose-phosphate aldolase protein	-	-	-	-	+	-	+	+	-	-	-	-	-	-	-	-	+	+	-	+	-	+	-	-	-	-	-	+	-	-	-	-
2.7.1.15	gene.AAA259O05_00403C	Ribokinase protein	-	-	-	-	-	-	+	-	+	-	+	-	-	-	-	-	-	-	-	-	-	-	-	-	-	-	-	-	-	-	-	-
5.4.2.7	gene.AAA259A05_00090C	Phosphopentomutase protein	-	-	+	+	-	+	+	-	+	+	+	-	-	-	-	-	-	-	-	-	-	+	+	+	-	-	-	-	-	-	+	-
2.7.6.1	gene.AAA259E22_00166C	Ribose-phosphate pyrophosphokinase protein	-	-	+	+	+	+	-	-	-	-	-	-	+	+	-	-	-	-	-	+	-	-	+	+	+	-	-	-	-	-	-	-
5.4.2.2	gene.AAA259O05_00628C	phosphoglucomutase	-	-	-	-	-	-	-	-	-	-	+	-	-	-	-	-	-	-	-	-	-	-	-	-	-	-	-	-	-	-	-	-
5.4.2.7	gene.AAA259A05_00090C	Phosphopentomutase	-	-	+	+	-	+	+	-	+	+	+	-	-	-	-	-	-	-	-	-	-	+	+	+	-	-	-	-	-	-	+	-
5.3.1.6	AAA259J03_00580C	Ribose-5-phosphate isomerase A	-	-	+	-	-	-	-	-	-	-	-	-	-	-	-	-	-	+	+	-	-	-	-	-	-	-	-	-	-	-	-	-
4.1.2.43	gene.AAA261C02_00033C	bifunctional 3-hexulose-6-phosphate synthase-6-phospho 3-hexuloisomerase protein	+	-	-	+	+	+	+	-	-	+	+	-	+	-	-	+	-	+	-	+	+	-	-	-	-	-	-	-	-	-	-	-
	gene.AAA259J03_00725C	6-phospho-3-hexuloisomerase protein	-	-	-	-	-	-	-	-	-	+	-	-	-	-	-	-	-	+	-	-	-	-	-	-	-	-	-	-	-	-	-	-
3.1.1.31	AAA259E19_00178C	6-phosphogluconolactonase protein	-	-	-	-	-	-	+	-	+	+	-	-	-	-	-	-	-	-	-	-	-	-	-	-	-	-	-	-	-	-	-	-
3.1.1.17	gene.AAA259E19_01027C	Putative sugar lactone lactonase YvrE protein	-	-	-	-	-	-	-	-	-	+	-	-	-	-	-	-	-	-	-	-	-	-	-	-	-	-	-	-	-	-	-	-
2.7.1.45	gene.AAA259E22_00926C	2-dehydro-3-deoxygluconokinase protein	-	-	+	+	+	+	+	-	+	+	-	+	+	+	-	-	+	-	-	-	-	-	-	-	+	-	+	+	-	-	-	-
1.2.7.5	gene.AAA259O05_00358C	Tungsten-containing aldehyde ferredoxin oxidoreductase	-	-	-	-	-	-	-	-	-	-	+	-	-	-	-	-	-	-	-	-	-	-	-	-	-	-	-	-	-	-	-	-
	gene.AAA259E22_00488C	Aldehyde oxidoreductase protein	+	-	-	+	-	-	+	-	-	+	+	+	-	+	-	-	-	+	+	-	-	-	-	-	-	-	-	-	-	-	-	-
2.7.1.165	gene.AAA259O05_00913C	Glycerate 2-kinase protein	-	-	+	+	-	-	+	-	-	+	+	+	+	-	+	-	+	+	+	+	-	-	-	-	-	-	-	-	-	-	-	-
Pyruvate Metabolism
4.1.1.32	AAA259O05_00056C	Phosphoenolpyruvate carboxykinase GTP protein	-	+	-	+	+	-	-	-	+	+	+	-	-	-	-	+	-	-	+	-	-	-	-	-	+	+	-	-	-	-	+	-
2.7.9.2	gene.AAA259I09_00285C	Probable phosphoenolpyruvate synthase	-	-	-	-	+	+	+	-	-	-	-	-	-	-	-	+	-	-	+	+	-	-	-	-	-	-	+	-	-	-	-	-
2.7.1.40	prot.AAA261C02_00775C	Pyruvate kinase protein	+	-	-	-	-	-	-	-	-	-	-	-	-	-	-	-	-	-	-	-	-	-	-	-	-	-	-	-	-	-	-	-
4.1.1.3	gene.AAA259J03_00521C	Oxaloacetate decarboxylase protein	-	-	-	-	-	-	-	-	-	-	-	-	-	-	-	-	-	+	-	-	-	-	-	-	-	-	-	-	-	-	-	-
6.4.1.1	gene.AAA261C02_00338C	Carbamoyl-phosphate synthase large	+	-	+	-	+	-	-	-	+	+	+	-	+	+	-	-	-	-	-	-	-	-	+	-	-	-	-	-	-	-	-	-
2.3.1.54	gene.AAA259E22_00391C	Formate acetyltransferase	-	-	-	-	-	-	-	-	-	-	-	+	-	+	-	+	-	-	-	-	-	-	-	-	-	-	-	-	-	-	-	-
1.1.1.37	AAA261C02_00261C	Malate dehydrogenase protein	+	+	+	+	+	-	-	-	-	-	-	-	-	-	-	-	-	-	-	-	-	-	-	-	-	-	-	-	-	-	-	-
1.8.1.4	gene.AAA259E22_00353C	Dihydrolipoyl dehydrogenase 2 protein	-	-	-	-	-	-	+	+	-	-	-	-	-	+	-	+	+	-	+	-	+	-	-	-	-	-	+	-	-	-	-	-
	gene.AAA259B11_00330C	Mercuric reductase protein	-	-	-	-	-	-	-	-	-	-	-	+	-	-	-	-	-	-	-	-	-	+	-	-	-	-	-	-	-	-	-	-
2.3.1.12	gene.AAA261F17_00384C	pyruvate dehydrogenase E2 component dihydrolipoamide acetyltransferase	-	+	-	-	-	-	-	-	-	-	-	-	-	-	-	-	-	-	-	-	-	-	-	-	-	-	-	-	-	-	-	-
1.2.7.1	gene.AAA261C02_00702C	Pyruvate synthase subunit PorB	+	-	+	+	+	+	+	-	-	+	-	-	+	-	-	+	-	-	-	-	-	+	-	-	-	-	-	-	-	-	-	-
	gene.AAA261C02_00703C	Pyruvate synthase subunit PorA	+	-	+	+	+	+	+	-	-	+	-	-	+	-	-	+	-	-	-	-	-	+	-	-	-	-	-	-	-	-	-	-
	gene.AAA259I09_00930C	Pyruvate synthase subunit PorD	+	-	+	+	+	+	-	-	-	+	-	-	+	-	-	+	-	-	-	-	-	+	-	-	-	-	-	-	-	-	-	-
4.4.1.5	gene.AAA261C02_00772C	Lactoylglutathione lyase protein	+	-	-	+	-	-	-	+	-	-	-	-	-	-	-	-	-	-	-	-	-	+	-	-	-	-	-	-	-	-	-	-
3.1.2.6	gene.AAA261D19_00517C	Hydroxyacylglutathione hydrolase protein	-	-	-	+	+	+	-	-	+	+	-	-	+	-	+	-	+	-	-	-	-	-	+	+	+	-	+	-	-	-	-	-
3.6.1.7	AAA259E22_00597C	Acylphosphatase protein	-	-	-	-	+	+	+	-	+	+	-	-	-	+	-	-	-	-	-	-	-	+	-	-	-	-	-	-	-	-	-	-
2.8.3.1	gene.AAA261O19_00093C	Acetate CoA-transferase YdiF protein	-	-	+	+	-	-	-	-	-	-	-	-	-	-	-	-	-	-	-	-	-	-	-	-	-	-	-	-	-	-	-	-
6.2.1.13	gene.AAA261C02_00837C	acetyl-CoA synthetase protein	+	-	+	+	-	+	+	+	+	+	+	-	-	+	+	+	+	-	+	-	+	-	+	-	-	-	-	-	-	-	+	-
6.2.1.1	gene.AAA261C02_00213C	Acetyl-coenzyme A synthetase protein	+	+	+	+	-	+	+	-	-	+	-	-	-	+	+	+	+	+	+	-	-	-	+	+	-	+	-	-	-	-	-	-
1.1.1.202	gene.AAA259A05_00568C	Aldehyde-alcohol dehydrogenase protein	-	-	-	-	-	-	+	-	-	-	-	-	-	-	-	-	-	-	-	-	-	-	-	-	-	-	-	-	-	-	-	-
2.3.1.9	gene.AAA259E22_00038C	acetyl-CoA C-acetyltransferase protein	+	+	-	+	+	+	+	-	-	+	-	+	+	+	+	+	-	+	-	-	+	+	-	-	-	-	-	+	-	+	-	-
2.3.3.13	gene.AAA261C02_00686C	2-isopropylmalate synthase	+	-	+	+	+	+	+	-	-	+	-	-	-	+	-	+	-	+	-	+	-	-	-	+	-	-	-	+	-	-	-	-
1.1.2.3	gene.AAA259J03_01016C	L-lactate dehydrogenase cytochrome protein	-	-	-	-	-	-	-	-	-	-	-	-	-	-	-	-	-	+	-	-	-	-	-	-	-	-	+	-	-	-	-	-
TCA cycle
4.1.1.32	AAA259O05_00056C	Phosphoenolpyruvate carboxykinase GTP protein	-	+	-	+	+	-	-	-	+	+	+	-	-	-	-	+	-	-	+	-	-	-	-	-	+	+	-	-	-	-	+	-
1.2.7.1	gene.AAA261C02_00702C	Pyruvate synthase subunit PorB	+	-	+	+	+	+	+	-	-	+	-	-	+	-	-	+	-	-	-	-	-	+	-	-	-	-	-	-	-	-	-	-
	gene.AAA261C02_00703C	Pyruvate synthase subunit PorA	+	-	+	+	+	+	+	-	-	+	-	-	+	-	-	+	-	-	-	-	-	+	-	-	-	-	-	-	-	-	-	-
	gene.AAA259I09_00930C	Pyruvate synthase subunit PorD	+	-	+	+	+	+	-	-	-	+	-	-	+	-	-	+	-	-	-	-	-	+	-	-	-	-	-	-	-	-	-	-
2.3.1.12	gene.AAA261F17_00384C	pyruvate dehydrogenase E2 component dihydrolipoamide acetyltransferase	-	+	-	-	-	-	-	-	-	-	-	-	-	-	-	-	-	-	-	-	-	-	-	-	-	-	-	-	-	-	-	-
1.8.1.4	gene.AAA259E22_00353C	Dihydrolipoyl dehydrogenase 2 protein	-	-	-	-	-	-	+	+	-	-	-	-	-	+	-	+	+	-	+	-	+	-	-	-	-	-	+	-	-	-	-	-
	gene.AAA259B11_00330C	Mercuric reductase protein	-	-	-	-	-	-	-	-	-	-	-	+	-	-	-	-	-	-	-	-	-	+	-	-	-	-	-	-	-	-	-	-
2.3.3.1	gene.AAA259A05_01325C	Citrate synthase protein	-	-	-	-	-	-	+	-	-	-	-	-	-	-	-	-	-	-	-	-	-	-	-	-	-	-	-	-	-	-	-	-
1.1.1.37	prot.AAA261C02_00261C	Malate dehydrogenase protein	+	-	-	-	-	-	-	-	-	-	-	-	-	-	-	-	-	-	-	-	-	-	-	-	-	-	-	-	-	-	-	-
1.3.99.1	gene.AAA259E22_00211C	Succinate dehydrogenase iron-sulfur subunit protein	-	-	-	-	-	-	-	-	-	-	-	+	+	+	-	-	+	+	+	-	+	-	-	-	-	-	-	-	-	-	-	-
	gene.AAA259E22_00447C	Fumarate reductase flavoprotein subunit	-	-	-	-	-	-	-	-	-	-	-	+	+	+	+	-	+	+	+	-	+	-	-	-	-	-	-	-	-	-	-	-
6.2.1.5	gene.AAA261C02_00210C	FdrA family protein	+	+	-	-	-	-	-	-	-	-	-	+	-	+	-	-	-	-	-	-	-	-	-	-	-	-	-	-	-	-	-	-
	prot.AAA259E22_00460C	Succinyl-CoA ligase ADP-forming subunit alpha/beta	-	-	-	-	-	-	-	-	-	-	-	-	-	+	-	-	-	-	-	-	-	-	-	-	-	-	-	-	-	-	-	-
1.2.7.3	gene.AAA259O05_01492C	2-oxoglutarate ferredoxin oxidoreductase subunit alpha/delta	-	-	-	-	-	-	+	-	-	+	+	-	+	+	-	-	+	-	-	-	-	-	-	-	-	+	-	-	-	-	-	-
	gene.AAA259E22_00820C	2-oxoglutarate synthase subunit KorA protein	-	-	-	-	-	-	+	-	-	+	+	-	+	+	-	-	+	-	-	-	-	-	-	-	-	+	-	-	-	-	-	-
1.1.1.42	gene.AAA259O05_00246C	Isocitrate dehydrogenase NADP protein	+	-	-	+	-	-	+	-	-	-	+	-	-	-	-	-	-	-	-	-	+	-	+	+	-	-	-	-	-	-	-	-
Galactose Metabolism
3.2.1.23	gene.AAA259E17_00612C	Beta-galactosidase domain containing protein	-	-	-	-	-	-	-	-	+	-	+	-	-	-	-	-	-	-	-	-	-	-	-	-	-	-	-	-	-	-	-	-
3.2.1.22	gene.AAA259O05_01292C	Alpha-galactosidase protein	-	-	-	-	-	-	-	-	-	-	+	-	-	-	-	-	-	-	-	-	-	-	-	-	-	-	-	-	-	-	-	-
3.2.1.20	gene.AAA259E19_00809C	alpha-glucosidase protein	-	-	-	-	-	-	-	-	+	+	-	-	-	-	+	-	+	+	-	-	-	-	-	-	-	-	-	-	-	-	-	-
3.2.1.23;;3.2.1.23	gene.AAA259E17_00276C	Beta-galactosidase BgaB protein	-	-	-	-	-	-	-	-	+	-	-	-	-	-	-	+	-	-	-	-	-	-	-	-	-	-	-	-	-	-	-	-
3.2.1.23	gene.AAA259O05_00177C	Beta-galactosidase domain containing protein	-	-	-	-	-	-	-	-	+	-	+	-	-	-	-	-	-	-	-	-	-	-	-	-	-	-	-	-	-	-	-	-
5.1.3.10	gene.AAA259I09_00852C	CDP-paratose 2-epimerase protein	-	-	-	-	-	+	+	-	-	-	-	+	-	+	-	+	-	-	-	-	-	-	+	-	-	-	-	-	-	+	-	-
4.2.1.6	gene.AAA259A05_00241C	D-galactonate dehydratase protein	-	-	-	-	-	-	+	-	-	+	+	+	+	-	-	-	-	+	-	-	-	-	-	-	-	-	-	-	-	-	-	-
4.2.1.46	gene.AAA259I09_00851C	dTDP-glucose 46-dehydratase protein	-	-	-	-	-	+	+	-	-	-	-	-	-	-	-	+	-	-	-	-	-	+	+	-	-	-	-	-	-	+	-	-
4.2.1.6	gene.AAA259D14_00506C	mandelate racemase protein	-	-	-	-	-	-	+	-	-	+	-	-	+	-	-	-	-	-	-	-	-	-	-	-	-	-	-	-	-	-	-	-
5.1.3.18	gene.AAA259E19_01617C	GDP-D-mannose 3' 5'-epimerase protein	-	-	-	-	-	-	-	-	-	+	-	+	-	-	-	-	-	-	-	-	-	-	-	-	-	-	-	-	-	-	-	-
3.13.1.1	gene.AAA259A05_00296C	UDP-glucose 4-epimerase protein	-	+	-	+	-	-	+	-	-	-	-	-	-	-	-	+	-	-	-	-	-	-	+	-	-	-	-	-	-	-	-	-
5.1.3.7	gene.AAA259E19_01052C	UDP-N-acetylglucosamine 4-epimerase protein	+	+	+	+	+	-	-	-	+	+	-	+	-	-	-	+	-	-	-	-	-	-	+	-	-	+	+	-	-	+	+	+
4.2.1.6	gene.AAA259A05_00575C	mandelate racemase-muconate lactonizing enzyme family protein	-	-	-	-	-	-	+	-	-	+	+	-	-	-	-	-	-	-	-	-	-	-	-	-	-	-	-	-	-	-	-	-
4.2.1.6	gene.AAA259A05_01521C	galactonate dehydratase protein	-	-	-	-	-	-	+	-	-	+	-	-	+	-	-	-	-	-	-	-	-	-	-	-	-	-	-	-	-	-	-	-
3.2.1.23;;3.2.1.23	gene.AAA259I09_01059C	Beta-galactosidase LacZ protein	-	-	-	-	-	-	-	-	+	-	-	-	-	-	-	+	-	-	-	-	-	-	-	-	-	-	-	-	-	-	-	-
1.1.1.267	gene.AAA259A05_00928C	1-deoxy-D-xylulose-5-phosphate reductoisomerase protein	-	-	-	-	-	-	+	-	-	-	-	-	-	-	-	-	-	+	-	-	-	-	-	-	-	-	-	-	-	-	-	-
2.4.1.214	gene.AAA259I14_00581C	Capsular polysaccharide biosynthesis glycosyltransferase CapM protein	+	+	+	+	+	-	-	-	+	+	-	-	-	-	-	-	+	-	-	-	-	-	-	+	-	+	-	-	-	+	+	+
4.1.2.17	gene.AAA259A05_00720C	Class II Aldolase and Adducin domain protein	-	-	-	-	+	-	+	+	-	-	-	-	-	-	-	-	-	-	-	+	+	-	-	-	-	+	-	-	-	-	-	-
2.7.1.4	gene.AAA259A05_00463C	Fructokinase protein	-	-	-	-	-	-	+	-	-	+	+	+	+	-	-	-	-	-	+	-	-	-	-	-	-	-	-	-	-	-	-	-
2.7.1.4	gene.AAA259B11_01028C	Fructokinase protein	-	-	-	-	-	-	+	-	-	+	+	+	+	-	-	-	-	-	+	-	-	-	-	-	-	-	-	-	-	-	-	-
4.1.2.13	gene.AAA261F17_00585C	fructose-16-bisphosphatase protein	-	+	+	+	+	-	-	-	-	-	-	-	-	-	-	+	-	-	-	-	-	-	-	-	-	-	-	-	-	-	+	-
.	gene.AAA259E19_00466C	GDP-L-fucose synthase protein	-	-	-	+	-	-	-	-	-	+	-	-	-	-	-	-	-	-	-	-	-	-	-	-	-	+	-	-	-	+	-	-
4.2.1.47	gene.AAA259E19_00465C	GDP-mannose 46-dehydratase protein	-	-	-	+	-	-	-	-	-	+	-	-	-	-	-	-	-	-	-	-	-	-	-	-	-	+	-	-	-	+	-	-
5.3.1.25	gene.AAA259A05_00896C	L-fucose isomerase protein	-	-	-	-	-	-	+	-	-	-	-	-	-	-	-	-	-	-	-	-	-	-	-	-	-	-	-	-	-	-	-	-
4.1.2.17	gene.AAA259A05_00529C	L-fuculose phosphate aldolase protein	-	-	-	-	-	-	+	-	-	-	-	-	-	-	-	-	-	-	-	-	-	-	-	-	-	-	-	-	-	-	-	-
2.7.7.13	gene.AAA259B11_00979C	Mannose-1-phosphate guanylyltransferase protein	-	-	-	-	-	-	-	-	-	-	-	+	+	-	-	-	+	-	+	-	-	-	-	-	-	-	-	-	-	-	-	-
1.1.1.267	gene.AAA259E17_00450C	oxidoreductase protein	-	-	-	-	-	-	-	-	+	-	-	-	-	-	-	-	-	-	-	-	-	-	-	-	-	-	-	-	-	-	-	-
2.4.1.214	gene.AAA259A05_01102C	Poly-beta-16-N-acetyl-D-glucosamine synthase protein	-	-	-	-	-	-	+	-	-	-	-	-	-	-	-	-	-	-	-	-	-	-	-	-	-	-	-	-	-	-	-	-
2.4.1.214	gene.AAA259E19_00876C	Putative glycosyltransferase YtcC protein	-	-	-	-	-	-	-	-	-	+	-	-	-	-	-	-	-	-	-	-	-	-	+	-	-	-	-	-	-	-	-	-
4.2.1.47	gene.AAA261O19_00686C	Putative sugar dehydratase-epimerase YfnG protein	-	-	-	+	-	-	-	-	-	+	-	-	-	-	-	-	-	-	-	-	-	-	-	-	-	+	-	-	-	+	-	-
2.7.1.4;;1.11.1.15	gene.AAA259E22_00144C	Thioredoxin-like protein YneN	+	-	-	+	-	+	-	+	-	-	+	-	-	+	+	+	-	+	+	-	+	-	-	+	+	+	-	-	-	-	-	-
1.1.1.14	gene.AAA259A05_00453C	Zn-dependent oxidoreductase-NADPH2quinone reductase protein	-	-	-	-	-	-	+	-	-	-	-	-	-	-	-	-	-	-	-	-	-	-	-	-	-	-	-	-	-	-	-	-
2.4.1.214	gene.AAA259A05_00885C	glycoprotein 3-alpha-L-fucosyltransferase	-	-	-	-	-	+	+	-	-	-	-	-	-	-	-	-	-	-	-	-	-	-	+	-	+	-	+	-	-	+	-	-
4.1.2.13	gene.AAA259I09_00520C	fructose 16-bisphosphate aldolase-phosphatase protein	-	+	+	+	+	-	-	-	-	-	-	-	-	-	-	+	-	-	-	-	-	-	-	-	-	-	-	-	-	-	+	-
1.1.1.267	gene.AAA259E19_00388C	aldo-keto reductase protein	-	-	-	-	-	-	+	+	+	+	+	-	-	-	-	+	-	-	-	-	-	-	-	-	-	-	-	-	-	-	-	+
1.1.1.14	gene.AAA259D18_00511C	2-deoxy-scyllo-inosamine dehydrogenase protein	-	-	-	-	-	-	-	+	-	-	-	-	-	-	-	-	-	-	-	-	-	-	-	-	-	-	-	-	-	-	-	-
Glycerol
2.7.1.30;;2.7.1.30	gene.AAA259E19_00780C	Glycerol kinase protein	-	-	-	-	-	-	-	-	-	+	-	-	-	-	-	-	-	-	-	-	-	-	-	-	-	-	-	-	-	-	-	-
1.1.1.261	gene.AAA259A05_01182C	Glycerol-1-phosphate dehydrogenase NAD+ protein	-	-	-	-	+	-	+	-	-	-	-	-	-	-	-	-	-	-	-	-	-	-	-	-	-	-	-	-	-	-	-	-
4.1.3.-	gene.AAA259B11_00839C	Imidazole glycerol phosphate synthase subunit HisF protein	+	-	-	-	-	+	-	-	+	-	-	+	+	-	+	+	+	-	-	-	-	-	-	-	-	+	-	+	-	-	-	-
2.4.2.-	gene.AAA259B11_00840C	Imidazole glycerol phosphate synthase subunit HisH protein	+	-	-	-	-	-	-	-	+	-	-	+	+	-	-	+	-	-	-	-	-	-	-	-	-	+	-	-	-	-	-	-
5.3.1.16	gene.AAA259E19_00900C	phosphoribosylaminomethylideneamino imidazole-4-car protein	+	-	+	-	-	-	+	+	+	+	-	-	+	+	-	-	-	-	-	-	-	-	+	-	-	-	-	-	-	-	-	-
4.1.3.-;;5.1.3.9	gene.AAA259E17_00960C	Imidazole glycerol phosphate synthase subunit HisF protein	-	-	-	-	-	-	-	-	+	-	-	-	-	-	-	-	-	-	-	-	-	-	-	-	-	-	-	-	-	-	-	-
Sulfur
2.7.7.4	AAA261D19_00262C	Sulfate adenylyltransferase protein	-	-	-	-	+	+	-	-	-	-	-	-	-	-	-	-	-	-	-	-	-	-	-	-	-	-	-	-	-	-	-	-
2.7.1.25/	gene.AAA259J03_00784C	adenylylsulfate kinase protein	-	-	-	-	-	-	-	-	+	+	+	-	-	-	-	-	-	+	-	-	-	-	-	-	-	-	-	-	-	-	-	-
1.8.99.2	gene.AAA259I14_00887C	adenylylsulfate reductase subunit B protein	-	-	-	-	-	-	+	+	-	-	+	-	-	-	-	+	+	+	-	-	-	+	-	+	-	-	-	-	-	-	-	-
	gene.AAA259E22_00206C	Anaerobic dimethyl sulfoxide reductase chain B protein	-	+	-	+	-	-	-	-	-	-	-	-	-	+	-	+	+	-	+	-	-	-	-	-	-	-	+	-	-	-	-	-
2.5.1.49	gene.AAA259O05_00082C	Cystathionine gamma-synthase protein	-	-	-	-	+	-	-	-	+	+	+	+	-	-	+	-	-	-	+	-	+	-	-	+	-	-	+	-	-	-	-	-
2.5.1.47	gene.AAA261F19_00841C	Cysteine synthase B protein	-	-	-	-	+	+	+	-	+	+	+	-	-	-	-	-	-	-	-	-	-	+	-	-	-	-	-	-	-	-	-	-
1.8.5.3	AAA259I09_00726C	Dimethyl sulfoxide reductase DmsA protein	-	+	-	+	-	-	-	-	-	-	-	-	-	+	-	+	-	-	-	-	-	-	-	-	-	-	-	-	-	-	-	-
	gene.AAA261F19_00577C	ferredoxin protein	-	-	-	-	-	+	+	-	+	+	-	-	+	+	-	+	+	+	-	+	-	+	+	-	-	+	-	-	-	-	-	-
1.7.7.1;;1.8.1.2	gene.AAA259E17_00021C	Ferredoxin--nitrite reductase protein	-	-	-	-	-	+	+	+	+	+	+	-	-	-	-	-	-	-	-	-	-	-	-	-	-	-	-	-	-	-	-	-
1.8.4.8	gene.AAA261F19_00202C	Phosphoadenosine phosphosulfate reductase protein	-	-	-	-	+	+	-	-	-	-	-	-	-	-	-	-	-	-	-	-	-	-	+	-	-	-	-	-	-	-	-	-
2.7.1.164	gene.AAA259E19_00479C	Probable adenylyl-sulfate kinase protein	-	-	-	-	-	-	-	-	+	+	+	-	-	-	-	-	-	+	-	-	-	-	-	-	-	-	-	-	-	-	-	-
2.7.7.4;;2.7.7.4	gene.AAA261F19_00625C	Sulfate adenylyltransferase protein	-	-	-	+	-	+	-	-	-	-	-	-	-	-	-	-	-	-	-	-	-	-	-	-	-	-	-	+	-	-	-	-
2.7.7.4	gene.AAA261F19_00699C	Sulfate adenylyltransferase subunit 2 protein	-	+	+	+	-	+	-	-	-	+	-	-	-	-	-	+	+	+	+	+	-	-	-	-	-	-	+	+	-	-	-	-
1.8.4.8	gene.AAA259E22_00599C	sulfite oxidase protein	-	-	-	-	-	-	-	-	-	-	-	-	-	+	+	-	-	-	-	-	+	-	-	-	+	+	-	-	-	-	-	-
1.7.7.1;;1.8.1.2	gene.AAA259A05_00013C	Sulfite reductase ferredoxin 2 protein	-	-	-	-	-	+	+	+	+	+	+	-	-	-	-	-	-	-	-	-	-	-	-	-	-	-	-	-	-	-	-	-
1.8.3.1	gene.AAA259I07_00451C	Sulfoxide reductase catalytic subunit YedY protein	-	-	-	-	-	-	-	-	-	-	-	-	-	+	+	-	-	-	-	-	+	-	-	-	+	+	-	-	-	-	-	-
2.8.8.1	gene.AAA259D14_00836C	Thiosulfate sulfurtransferase GlpE protein	-	-	-	-	-	-	+	-	+	+	+	-	+	-	-	-	-	+	-	-	-	+	-	+	-	-	-	-	-	-	-	-
Nitrogen
	gene.AAA259E22_00050C	4Fe-4S ferredoxin iron-sulfur binding domain protein	-	-	-	-	-	-	-	-	-	-	-	-	-	+	+	-	-	+	+	-	-	+	-	-	-	-	-	-	-	-	-	-
.	gene.AAA259D14_00985C	Cytochrome c-type protein NrfB	-	-	-	-	-	-	-	-	-	-	-	-	+	-	-	-	-	-	-	-	-	-	-	-	-	-	-	-	-	-	-	-
.	gene.AAA259A05_00540C	Electron transfer flavoprotein subunit alpha	-	-	-	-	-	-	+	-	+	-	+	+	+	+	-	-	-	-	+	-	+	-	-	-	-	-	-	-	-	-	-	-
.	gene.AAA259A05_00541C	Electron transfer flavoprotein subunit beta	-	-	-	-	-	-	+	-	+	-	+	-	+	-	-	-	-	-	+	-	-	-	-	-	-	-	-	-	-	-	-	-
1.7.7.1;;1.8.1.2	gene.AAA259E17_00021C	Ferredoxin--nitrite reductase protein	-	-	-	-	-	+	+	+	+	+	+	-	-	-	-	-	-	-	-	-	-	-	-	-	-	-	-	-	-	-	-	-
3.6.3.-	gene.AAA259D14_01037C	Nitrate transport ATP-binding protein NrtD	-	-	-	-	-	-	-	-	-	-	-	-	+	-	-	-	-	-	-	-	-	-	-	-	-	-	-	-	-	-	-	-
.	gene.AAA259D14_00666C	Nitrate transport protein NrtA	-	-	-	-	-	-	-	-	-	-	-	-	+	-	-	-	-	-	-	-	-	-	-	-	-	-	-	-	-	-	-	-
2.8.1.-	gene.AAA259E17_00016C	Nitrogen fixation protein NifU	-	+	-	+	-	+	-	-	+	+	+	-	-	+	+	-	-	-	-	-	-	+	+	+	+	-	-	+	-	-	+	-
1.13.12.16	gene.AAA259D14_00133C	nitronate monooxygenase protein	-	+	+	+	-	-	+	+	+	-	-	-	+	-	-	+	-	+	-	+	+	+	-	-	+	-	+	+	-	-	-	-
1.12.7.2	gene.AAA259A05_01173C	Periplasmic Fe hydrogenase large subunit protein	+	-	+	-	-	+	+	-	-	-	-	-	+	+	-	-	-	-	-	+	+	-	-	-	-	-	-	-	-	-	-	-
1.7.99.4	gene.AAA259E22_00205C	Periplasmic nitrate reductase protein	-	+	-	+	-	-	-	-	-	-	-	-	-	+	-	+	-	-	-	-	-	-	-	-	-	-	-	-	-	-	-	-
1.7.7.1	gene.AAA261F19_00628C	Phosphoadenosine phosphosulfate reductase protein	-	-	-	+	-	+	+	-	-	-	-	-	-	-	-	-	-	-	-	-	-	-	-	-	-	-	-	-	-	-	-	-
.	gene.AAA259O05_00125C	Probable ferredoxin protein	-	-	-	-	-	-	-	-	-	-	+	-	-	-	-	-	-	-	-	-	-	-	-	-	-	-	-	-	-	-	-	-
.	gene.AAA259O05_00363C	Protein FixA	-	-	-	-	-	-	+	-	+	-	+	-	+	-	-	-	-	-	+	-	-	-	-	-	-	-	-	-	-	-	-	-
.	gene.AAA259I09_00465C	Protein NrfC	-	-	-	-	-	-	-	-	-	-	-	-	-	+	-	+	-	-	-	-	-	-	-	-	-	-	-	-	-	-	-	-
.	gene.AAA261O19_00257C	Protein NrfD	-	-	-	+	-	-	-	-	-	-	-	-	-	-	-	-	-	-	-	-	-	-	-	-	-	-	-	-	-	-	-	-
.	gene.AAA259E19_01844C	Putative nitrogen fixation protein YutI	+	-	-	-	-	-	-	-	-	+	-	-	-	-	-	+	-	-	-	-	+	-	-	-	+	-	-	-	-	-	-	-
.	gene.AAA259E19_00050C	pyruvate formate-lyase 3 activating enzyme protein	-	-	-	-	-	-	-	-	-	+	-	-	-	-	-	-	-	+	+	-	-	-	-	-	-	-	-	-	-	-	-	-
.	gene.AAA259I07_00867C	Transcriptional regulatory protein TcrA	-	-	-	-	-	-	-	-	+	-	+	-	-	-	+	+	-	-	-	+	-	-	-	-	-	+	-	-	-	+	-	-
	gene.AAA259A05_00679C	nitrogenase reductase NifH2 protein	+	-	+	+	-	+	+	-	-	+	+	+	-	+	-	+	+	+	+	-	+	-	-	-	-	-	-	+	-	-	-	-
	gene.AAA259E17_00498C	Probable plasmid-partitioning protein ParA	+	-	+	+	-	+	+	-	+	+	-	-	-	+	-	-	+	-	-	+	-	-	+	-	-	-	-	+	-	-	-	-
	gene.AAA259D14_00666C	Nitrate transport protein NrtA	-	-	-	-	-	-	-	-	-	-	-	-	+	-	-	-	-	-	-	-	-	-	-	-	-	-	-	-	-	-	-	-
3.5.5.1	gene.AAA259I09_00596C	nitrilase protein	-	-	-	-	-	-	-	-	-	-	-	+	+	-	-	+	+	-	-	+	+	-	-	+	-	-	-	-	-	-	-	-
6.3.1.2	gene.AAA259M10_01055C	Glutamine synthetase protein	-	-	-	-	+	-	-	+	+	+	+	-	-	-	-	-	+	-	+	-	-	-	-	-	-	-	+	-	-	-	-	-
1.4.1.3	gene.AAA259E22_01044C	Glutamate dehydrogenase protein	-	+	+	-	-	-	+	-	+	+	-	-	-	+	+	+	+	-	-	-	-	-	+	-	-	+	-	-	-	-	+	+
1.4.1.13	gene.AAA259O05_00282C	glutamate synthase protein	-	-	+	-	+	+	-	+	-	+	+	-	-	-	-	-	-	+	-	-	+	+	-	-	-	-	+	+	-	-	+	-
1.4.1.14	gene.AAA261D19_00649C	Putative glutamate synthase NADPH small chain protein	-	-	-	-	+	+	+	-	-	-	+	+	+	-	-	+	-	+	-	-	-	+	-	-	-	+	-	+	-	-	-	-
	gene.AAA261C02_00256C	Glutamate synthase large subunit-like protein	+	+	-	-	-	-	+	-	-	-	-	-	-	-	-	-	-	+	-	-	-	-	-	-	-	-	-	-	-	-	-	-
2.7.2.2	gene.AAA261C02_00723C	Carbamate kinase protein	+	+	-	-	-	-	-	-	-	-	-	+	-	-	-	-	-	+	-	-	-	-	-	-	-	-	-	-	-	-	+	-
	gene.AAA259E19_01898C	nitroreductase protein	+	-	-	+	-	+	+	-	+	+	+	+	+	-	+	+	-	+	+	-	-	+	-	-	-	+	-	-	-	-	-	-
Methane
1.2.99.5	gene.AAA261O19_00186C	formylmethanofuran dehydrogenase subunit D protein	-	-	+	+	-	-	+	+	+	+	-	-	-	-	-	-	-	-	-	-	-	+	-	-	-	-	-	-	-	-	-	-
1.2.99.5	gene.AAA259D14_01178C	formylmethanofuran dehydrogenase subunit E protein	-	-	-	-	-	-	-	-	-	-	-	-	+	-	-	-	-	-	-	-	+	-	-	-	-	-	-	-	-	-	-	-
1.2.99.5	gene.AAA261F19_00690C	Protein FwdA	-	-	+	+	-	+	+	+	+	+	-	+	-	+	-	-	-	-	-	+	-	-	-	-	-	-	-	+	-	-	-	-
1.2.99.5	gene.AAA261G05_00237C	Tungsten-containing formylmethanofuran dehydrogenase 2 subunit B protein	-	-	+	+	-	+	+	+	+	+	-	+	-	+	-	-	-	-	-	+	-	-	+	-	-	-	-	+	-	-	-	-
1.2.99.5	gene.AAA261F17_00024C	Tungsten-containing formylmethanofuran dehydrogenase 2 subunit C protein	+	+	-	-	-	-	-	-	-	-	-	-	-	-	-	-	-	-	-	-	-	-	-	-	-	-	-	-	-	-	-	-
2.3.1.101	gene.AAA261D19_00025C	Formylmethanofuran--tetrahydromethanopterin formyltransferase-like protein	-	-	+	+	+	+	+	+	-	+	-	+	+	+	-	-	+	-	-	+	-	-	-	-	-	-	-	+	-	-	+	-
2.3.1.101	gene.AAA261G05_00235C	Formylmethanofuran--tetrahydromethanopterin formyltransferase protein	-	-	+	+	+	+	+	+	-	+	-	+	+	+	-	-	+	-	-	+	-	-	-	-	-	-	-	+	-	-	+	-
2.3.1.101	gene.AAA259E17_00187C	Formylmethanofuran--tetrahydromethanopterin formyltransferase protein	-	-	-	-	-	-	-	-	+	-	-	-	-	-	-	-	-	-	-	+	-	-	-	-	-	-	-	-	-	-	-	-
3.5.4.27;;3.5.4.27	gene.AAA261G05_00233C	Methenyltetrahydromethanopterin cyclohydrolase protein	-	-	+	+	-	+	+	+	+	+	+	-	+	+	-	-	-	-	-	-	-	-	-	-	-	-	-	-	-	-	+	-
1.5.99.9;;1.5.99.9	gene.AAA261C02_00330C	Coenzyme F420-dependent N-methenyltetrahydromethanopterin dehydrogenase Energy production protein	+	-	+	-	-	-	-	-	+	+	-	-	-	-	-	-	-	+	-	-	-	+	-	-	-	-	-	-	-	-	-	-
1.5.99.11	gene.AAA261C02_00341C	510-methylenetetrahydromethanopterin reductase protein	+	-	+	-	+	-	-	+	+	+	-	-	-	+	-	+	+	-	-	+	-	-	-	+	-	+	-	-	-	-	-	-
4.3.-.-;;4.1.1.23	gene.AAA261F17_00550C	Bifunctional enzyme fae-hp protein	-	+	+	-	-	-	+	-	-	-	-	-	+	-	+	-	-	+	-	-	-	-	-	+	-	-	-	-	-	-	+	+
1.5.1.-;;1.5.1.-	gene.AAA259I14_00097C	methylene-tetrahydromethanopterin dehydrogenase protein	-	-	-	-	+	+	-	-	-	-	-	-	-	-	-	-	+	+	-	-	+	+	-	-	-	-	-	-	-	-	-	-
1.12.1.2	gene.AAA259O05_01455C	Coenzyme F420-reducing hydrogenase protein	-	+	-	-	-	-	-	-	-	+	+	+	-	-	-	-	-	-	-	-	-	+	-	-	-	-	-	-	-	-	-	-
1.12.1.2	gene.AAA259A05_01033C	Coenzyme F420-reducing hydrogenase protein	-	-	-	-	+	+	+	-	-	-	+	-	+	+	-	+	+	+	-	+	-	+	+	-	-	+	-	-	-	-	-	-
1.12.1.2	gene.AAA259A05_01032C	Coenzyme F420-reducing hydrogenase protein	-	-	-	-	-	+	+	-	-	-	-	-	+	+	-	+	+	+	-	+	-	+	+	-	-	+	-	-	-	-	-	-
1.8.98.1;;1.12.99.-	gene.AAA259E19_01415C	Coenzyme F420-reducing hydrogenase protein	-	-	-	-	-	-	-	-	-	+	-	-	-	-	-	-	-	-	-	-	-	-	-	-	-	-	-	-	-	-	-	-
1.8.98.1;;1.12.99.-	gene.AAA259E22_00207C	Coenzyme F420-reducing hydrogenase protein	-	+	-	-	-	-	-	-	-	-	-	+	-	+	-	+	-	-	-	-	-	+	-	-	-	-	-	-	-	-	-	-
1.6.5.3	gene.AAA259D14_01045C	CoB--CoM heterodisulfide reductase iron-sulfur subunit A protein	+	-	+	-	+	-	-	-	-	+	-	-	+	+	+	-	+	+	-	-	+	+	-	-	-	-	-	-	-	-	-	-
1.1.1.267	gene.AAA259D14_00423C	CoB--CoM heterodisulfide reductase iron-sulfur subunit A 1 protein	-	-	-	-	-	-	+	-	+	+	-	-	+	-	-	-	+	+	-	-	-	-	-	-	-	-	-	-	-	-	-	-
1.12.98.1	gene.AAA259I07_00462C	CoB--CoM heterodisulfide reductase iron-sulfur subunit A 2 protein	-	-	-	+	-	+	+	+	+	+	-	+	-	-	+	+	-	-	+	-	-	-	-	-	-	-	-	-	-	-	-	-
1.8.98.1	gene.AAA259B11_00741C	CoB--CoM heterodisulfide reductase subunit B protein	-	-	-	-	-	-	-	-	-	-	-	+	-	-	-	+	-	-	-	-	-	+	-	-	-	-	-	-	-	-	-	-
1.8.98.1	gene.AAA261F17_00389C	CoB--CoM heterodisulfide reductase iron-sulfur subunit C protein	-	+	-	-	-	-	-	-	-	-	-	+	-	+	-	+	-	-	-	-	-	+	-	-	-	-	-	-	-	-	-	-
1.8.98.1	gene.AAA259B11_01091C	CoB--CoM heterodisulfide reductase iron-sulfur subunit C 1 protein	-	+	-	-	-	-	-	-	-	-	-	+	-	+	-	+	-	-	-	-	-	+	-	-	-	-	-	-	-	-	-	-
1.8.98.1;;1.12.99.-	gene.AAA259E19_01148C	CoB--CoM heterodisulfide reductase iron-sulfur subunit C 2 protein	-	-	-	-	-	-	-	-	-	+	+	-	-	-	-	-	-	-	-	-	-	-	-	-	-	-	-	-	-	-	-	-
1.8.98.1	gene.AAA259J03_00058C	CoB--CoM heterodisulfide reductase 2 iron-sulfur subunit D protein	-	-	-	-	-	-	-	-	-	-	-	-	-	-	-	-	-	+	-	-	-	-	-	-	-	-	-	-	-	-	-	-
1.8.98.1	gene.AAA261F19_00173C	heterodisulfide reductase subunit D protein	-	-	-	-	-	+	-	-	-	-	-	-	-	-	-	-	-	-	-	-	-	-	-	-	-	-	-	-	-	-	-	-
1.8.98.1	gene.AAA259B11_00670C	heterodisulfide reductase subunit A protein	-	-	-	-	-	-	-	-	-	-	-	+	-	-	-	-	-	-	-	-	-	-	-	-	-	-	-	+	-	-	-	-
1.8.98.1	gene.AAA259E22_00079C	heterodisulfide reductase subunit A protein	-	-	-	-	-	-	-	-	-	-	-	-	-	+	-	-	-	-	+	-	-	-	-	+	-	-	-	-	-	-	-	-
2.1.1.86;;2.1.1.86	gene.AAA261D19_00883C	Tetrahydromethanopterin S-methyltransferase subunit A protein	-	-	-	-	+	+	-	-	+	+	-	-	-	-	-	-	-	-	-	-	-	-	-	-	-	-	-	-	-	-	-	-
2.1.1.86	gene.AAA259D14_00739C	Tetrahydromethanopterin S-methyltransferase subunit H protein	-	-	-	-	-	+	-	-	-	-	-	+	+	-	-	-	-	+	+	+	-	+	-	-	-	-	-	-	-	-	-	-
2.1.1.86	gene.AAA261F19_00031C	Putative methyltransferase mtx subunit H protein	-	-	-	-	-	+	-	-	-	-	-	+	+	-	-	-	-	+	+	+	-	+	-	-	-	-	-	-	-	-	-	-
2.8.4.1	gene.AAA259E19_00034C	wyosine base formation domain-containing protein	+	+	+	-	-	+	+	-	-	+	-	-	-	-	+	-	+	+	-	-	-	+	-	-	-	-	+	-	-	-	-	-
2.8.4.1	gene.AAA259I14_00278C	TatD family hydrolase protein	-	-	-	-	-	-	-	-	+	-	-	-	+	-	-	-	+	-	-	+	-	-	-	-	-	-	+	-	-	-	-	-
2.8.4.1	gene.AAA259I14_00277C	hydrolase tatd family protein	-	-	-	-	-	-	+	-	-	-	-	-	-	-	-	-	+	-	-	-	-	-	-	-	-	-	-	-	-	-	-	-
2.8.4.1	gene.AAA259D14_00196C	DNase TatD family protein	-	-	-	-	-	-	-	-	+	-	-	-	+	-	-	-	+	-	-	+	-	-	-	-	-	-	+	-	-	-	-	-
2.1.1.246;;4.1.1.37	gene.AAA261D19_00521C	MethylcobamideCoM methyltransferase MtbA protein	-	-	-	-	+	+	-	-	-	-	-	-	-	-	-	-	-	-	-	-	-	+	-	-	-	-	-	-	-	-	-	-
2.1.1.90;;2.1.1.90	gene.AAA259E19_01202C	methanol-5-hydroxybenzimidazolylcobamide co-methyltransferase isozyme 2 protein	-	-	-	-	-	-	-	-	+	+	-	-	-	-	-	-	-	-	-	-	-	+	+	-	-	-	-	-	-	-	-	-
2.1.1.90;;2.1.1.90	gene.AAA259E17_00565C	methanol---5-hydroxybenzimidazolylcobamide Co-methyltransferase protein	-	-	-	-	-	-	-	-	+	+	-	-	-	-	-	-	-	-	-	-	-	+	+	-	-	-	-	-	-	-	-	-
2.1.1.13	gene.AAA259E19_01201C	Dimethylamine corrinoid protein 1	-	-	+	+	-	+	-	+	+	+	+	-	-	-	-	-	-	-	+	+	-	+	-	-	-	-	-	-	-	-	-	-
2.1.1.250;;2.1.1.250	gene.AAA259A05_00835C	trimethylamine---corrinoid protein Co-methyltransferase	-	-	-	-	-	-	+	-	-	-	-	-	-	-	-	-	-	-	-	-	-	-	-	-	-	-	-	-	-	-	-	-
2.1.1.13	gene.AAA261F19_00028C	Trimethylamine corrinoid protein 1	-	-	+	+	-	+	-	+	+	+	+	-	-	-	-	-	-	-	+	+	-	+	-	-	-	-	-	-	-	-	-	-
.	gene.AAA259M10_00801C	4Fe-4S ferredoxin iron-sulfur binding domain protein	-	+	-	+	-	-	-	-	-	-	-	-	-	+	-	+	+	-	+	-	-	-	-	-	-	-	+	-	-	-	-	-
.	gene.AAA259B11_00981C	4Fe-4S ferredoxin protein	-	-	-	-	-	-	-	-	-	-	-	+	+	-	-	-	+	-	-	-	-	-	-	-	-	-	-	-	-	-	-	-
.	gene.AAA259A05_01034C	Coenzyme hydrogenase subunit delta protein	-	-	-	-	-	-	+	-	-	+	+	-	+	-	-	-	+	+	-	+	-	+	+	-	-	+	-	-	-	-	-	-
1.12.98.1	gene.AAA259M10_00696C	coenzyme hydrogenase beta subunit protein	-	-	-	-	-	-	-	-	-	+	-	-	-	-	-	-	-	+	+	-	-	-	-	-	-	-	-	-	-	-	-	-
1.12.98.1	gene.AAA259E17_00219C	Coenzyme hydrogenase subunit beta protein	-	-	-	+	-	+	+	+	+	+	-	+	-	-	+	+	-	-	+	-	-	-	-	-	-	-	-	-	-	-	-	-
1.12.98.1	gene.AAA261O19_00851C	Coenzyme hydrogenase subunit gamma protein	-	-	-	+	-	+	+	+	+	+	-	+	-	-	+	+	-	-	+	-	-	-	-	-	-	-	-	-	-	-	-	-
1.12.98.1	gene.AAA259D14_00489C	Uptake hydrogenase small subunit protein	-	-	-	-	-	+	+	-	-	-	-	-	+	+	-	+	+	+	-	+	-	+	+	-	-	+	-	-	-	-	-	-
1.12.1.2	gene.AAA261D19_00936C	hydrogen dehydrogenase protein	-	-	-	-	+	+	+	-	-	-	+	-	+	+	-	+	+	+	-	+	-	+	+	-	-	+	-	-	-	-	-	-
1.12.7.2	gene.AAA259B11_00003C	ferredoxin hydrogenase protein	-	-	-	-	+	+	-	-	-	-	+	+	+	-	+	+	-	-	-	-	-	-	+	-	-	-	+	-	-	-	-	-
1.2.1.2	gene.AAA259E19_01260C	formate dehydrogenase alpha subunit protein	-	-	+	+	+	-	+	-	+	+	-	-	-	-	-	+	+	+	-	-	+	-	-	-	-	-	-	-	-	-	-	-
1.2.1.2	gene.AAA259A05_01030C	Formate dehydrogenase subunit beta protein	-	-	-	-	-	+	+	-	+	+	-	-	+	+	-	+	+	+	-	+	-	+	+	-	-	+	-	-	-	-	-	-
1.2.1.2	gene.AAA259I09_01470C	Formate dehydrogenase major subunit protein	-	-	-	-	-	-	-	-	-	-	-	-	-	+	-	+	-	+	-	-	-	-	-	-	-	-	-	-	-	-	-	-
1.6.5.3	gene.AAA259D14_00070C	Putative formate dehydrogenase YrhE protein	+	-	+	-	-	+	+	-	-	-	-	-	+	+	-	-	-	-	-	+	+	-	-	-	-	-	-	-	-	-	-	-
1.2.7.3	gene.AAA261C02_00104C	2-oxoglutarate ferredoxin oxidoreductase subunit alpha protein	+	-	-	+	-	-	-	-	-	-	-	-	-	+	-	+	-	+	-	-	-	-	-	-	-	-	-	-	-	-	-	+
1.12.1.2	gene.AAA261D19_00329C	hydrogen dehydrogenase protein	-	-	-	+	+	+	+	-	+	+	-	-	-	+	-	-	+	-	-	-	-	+	+	-	-	-	+	-	-	-	-	-
1.2.7.4	gene.AAA261O19_00177C	Acetyl-CoA decarbonylase-synthase complex subunit alpha protein	-	-	-	+	+	-	+	+	+	+	+	-	-	-	-	+	+	-	-	+	+	-	-	+	-	-	-	-	-	-	-	-
1.2.1.2	gene.AAA259E17_00695C	Acetyl-CoA decarbonylase-synthase complex subunit alpha 1 protein	-	-	-	-	-	-	-	-	+	-	-	-	-	-	-	-	-	-	-	-	-	-	-	-	-	-	-	-	-	-	-	-
1.1.1.267	gene.AAA259E19_00330C	Acetyl-CoA decarbonylase-synthase complex subunit alpha 2 protein	-	-	-	-	-	-	+	-	+	+	-	-	+	-	-	-	+	+	-	-	-	-	-	-	-	-	-	-	-	-	-	-
.	gene.AAA261D19_00148C	Acetyl-CoA decarbonylase-synthase complex subunit epsilon protein	-	-	-	+	+	-	+	+	+	+	-	-	-	-	-	+	+	-	-	+	+	-	-	-	-	-	-	-	+	-	-	-
.	gene.AAA259D18_00182C	Acetyl-CoA decarbonylase-synthase complex subunit epsilon 1 protein	-	-	-	+	+	-	+	+	+	+	-	-	-	-	-	+	+	-	-	+	+	-	-	-	-	-	-	-	+	-	-	-
1.2.7.4;;2.3.1.-	gene.AAA261D19_00147C	Acetyl-CoA decarbonylase-synthase complex subunit beta 2 protein	-	-	-	+	+	-	+	+	+	+	-	-	-	-	-	+	+	+	+	-	+	-	-	-	-	-	-	-	+	-	-	-
.	gene.AAA259E17_00221C	CO dehydrogenase-acetyl-CoA synthase complex epsilon subunit protein	-	-	-	+	+	-	+	+	+	+	-	-	-	-	-	+	+	-	-	+	+	-	-	-	-	-	-	-	+	-	-	-
1.2.99.2	gene.AAA261D19_00364C	Carbon monoxide dehydrogenase protein	-	-	-	-	+	-	-	-	-	-	-	-	-	+	-	+	-	-	-	-	-	+	-	-	-	-	-	-	-	-	-	-
1.2.99.2	gene.AAA259I09_00464C	Carbon monoxide dehydrogenase 1 protein	-	-	-	-	+	-	-	-	-	-	-	-	-	+	-	+	-	-	-	-	-	+	-	-	-	-	-	-	-	-	-	-
6.2.1.1	gene.AAA259E22_00041C	acetyl-CoA synthetase protein	-	-	-	-	-	-	-	-	-	-	-	+	-	+	-	+	-	+	-	-	+	-	-	-	-	-	-	-	-	-	-	-
6.2.1.1	gene.AAA261C02_00213C	Acetyl-coenzyme A synthetase protein	+	+	+	+	-	+	+	-	-	+	-	-	-	+	+	+	+	+	+	-	-	-	+	+	-	+	-	-	-	-	-	-
2.3.1.-;;2.3.1.-	gene.AAA259I09_00396C	Acetyl-CoA decarbonylase-synthase complex subunit beta protein	-	-	-	+	+	-	+	+	+	+	-	-	-	-	-	+	+	+	+	-	+	-	-	-	-	-	-	-	+	-	-	-
2.3.1.-;;2.3.1.-	gene.AAA261O19_00179C	Acetyl-CoA decarbonylase-synthase complex subunit beta 2 protein	-	-	-	+	+	-	+	+	+	+	-	-	-	-	-	+	+	+	+	-	+	-	-	-	-	-	-	-	+	-	-	-
2.1.1.245	gene.AAA259B11_00973C	Acetyl-CoA decarbonylase-synthase complex subunit delta protein	-	-	-	-	-	-	-	-	-	-	-	+	-	-	-	-	-	+	-	-	-	-	-	-	-	-	-	-	-	-	-	-
2.1.1.245	gene.AAA261D19_00145C	Acetyl-CoA decarbonylase-synthase complex subunit delta 2 protein	-	-	-	+	+	-	+	-	+	+	-	-	-	-	+	+	+	+	+	-	+	-	-	-	-	-	-	-	+	-	-	-
2.1.1.245	gene.AAA259I09_00393C	Acetyl-CoA decarbonylase-synthase complex subunit gamma protein	-	-	+	+	+	-	+	-	+	+	+	+	-	+	+	+	+	+	+	-	+	-	-	-	-	-	-	-	+	-	-	-
2.1.1.245	gene.AAA261O19_00182C	Acetyl-CoA decarbonylase-synthase complex subunit gamma 1 protein	-	-	+	+	+	-	+	-	+	+	+	+	-	+	+	+	+	+	+	-	+	-	-	-	-	-	-	-	+	-	-	-
2.1.1.245	gene.AAA261G05_00242C	Acetyl-CoA decarbonylase-synthase complex subunit gamma 2 protein	-	-	+	+	+	-	+	-	+	+	+	+	-	+	+	+	+	+	+	-	+	-	-	-	-	-	-	-	+	-	-	-
2.3.1.8	gene.AAA259E22_00119C	Cobyric acid synthase protein (phosphate acetyltransferase;)	-	-	-	-	-	-	-	-	-	-	-	-	-	+	-	-	+	-	+	-	-	-	-	-	-	-	-	-	-	-	-	-
2.1.2.1;;2.1.2.1	gene.AAA261D19_00294C	Serine hydroxymethyltransferase protein	+	-	+	-	+	-	-	-	-	-	-	+	+	+	-	+	-	-	+	-	-	-	+	-	-	-	-	-	-	-	-	-
2.7.7.68;;2.7.7.68	gene.AAA259D18_00428C	2-phospho-L-lactate guanylyltransferase protein	-	-	-	-	-	-	-	+	-	+	-	+	+	-	+	+	-	-	-	-	-	-	-	-	-	-	-	-	-	-	-	-
2.7.8.28	gene.AAA259D18_00426C	2-phospho-L-lactate transferase protein	-	-	-	-	-	-	-	+	-	+	-	+	+	-	+	+	-	+	-	+	-	-	-	+	-	+	-	-	-	-	-	-
6.3.2.31;;6.3.2.31	gene.AAA261C02_00836C	GTP protein	+	-	+	+	-	-	+	-	+	+	-	+	+	-	+	-	-	-	-	+	-	-	-	-	-	+	-	-	-	-	+	-
2.5.1.77	gene.AAA259A05_00282C	FO synthase subunit 1 protein	-	-	-	-	-	-	+	-	+	+	+	+	+	-	+	+	-	+	-	+	-	-	-	+	-	-	-	-	-	-	-	-
2.5.1.77	gene.AAA259A05_00281C	FO synthase subunit 2 protein	-	-	-	-	-	-	+	-	+	+	+	+	+	-	+	+	-	+	-	+	-	-	-	+	-	+	-	-	-	-	-	-
3.1.3.71;;3.1.3.71	gene.AAA259E22_00527C	Probable 2-phosphosulfolactate phosphatase protein	-	-	-	-	-	-	-	-	-	-	-	-	-	+	-	+	-	+	-	-	+	-	-	-	-	-	-	-	-	-	-	-
Glyoxylate
4.2.1.2	gene.AAA259J03_00045C	Polyketide synthase CurC protein	-	-	-	-	-	-	-	-	-	-	-	-	+	-	-	-	-	+	+	-	-	-	-	-	-	-	-	-	-	-	-	-
1.1.1.37	prot.AAA261F17_00144C	Malate dehydrogenase protein	-	+	-	-	-	-	-	-	-	-	-	-	-	-	-	-	-	-	-	-	-	-	-	-	-	-	-	-	-	-	-	-
6.2.1.13	gene.AAA259E22_00124C	Malate--CoA ligase subunit alpha protein	+	-	+	+	-	+	+	+	+	+	+	-	-	+	+	+	+	-	+	-	+	-	+	-	-	-	-	-	-	-	+	-
4.1.3.6	gene.AAA261C02_00763C	Malyl-CoA lyase protein	+	-	-	+	-	-	-	-	-	-	-	-	-	-	-	-	-	-	-	-	-	-	-	-	-	-	-	-	-	-	-	+
2.3.3.1	gene.AAA259A05_01325C	Citrate synthase protein	-	-	-	-	-	-	+	-	-	-	-	-	-	-	-	-	-	-	-	-	-	-	-	-	-	-	-	-	-	-	-	-
2.3.1.9	gene.AAA259E22_00038C	acetyl-CoA C-acetyltransferase protein	+	+	-	+	+	+	+	-	-	+	-	+	+	+	+	+	-	+	-	-	+	+	-	-	-	-	-	+	-	+	-	-
5.4.99.2	gene.AAA259E22_00452C	Protein MeaA	-	-	-	-	-	-	-	-	-	-	-	+	-	+	-	-	-	-	-	-	-	-	-	-	-	-	-	-	-	-	-	-
5.1.99.1	gene.AAA259E22_00450C	methylmalonyl-CoA-ethylmalonyl-CoA epimerase protein	-	-	-	-	-	-	-	-	-	-	-	+	-	+	+	-	+	-	-	-	-	-	-	-	-	-	-	-	-	-	-	-
1.2.7.3	gene.AAA261C02_00104C	2-oxoglutarate ferredoxin oxidoreductase subunit alpha protein	+	-	-	+	-	-	-	-	-	-	-	-	-	+	-	+	-	+	-	-	-	-	-	-	-	-	-	-	-	-	-	+
3.5.1.9	gene.AAA259A05_00566C	Putative cyclase protein	-	-	-	-	-	-	+	-	+	-	-	-	-	-	-	-	-	-	-	-	-	-	-	-	-	-	-	-	-	-	-	-
3.5.1.10	gene.AAA259J03_00646C	formyltetrahydrofolate deformylase protein	-	-	-	-	-	+	+	-	-	-	-	-	-	-	-	+	+	+	-	+	-	-	-	-	-	-	-	-	-	-	-	-
4.1.1.2	gene.AAA259M10_00387C	oxalate decarboxylase protein	-	-	-	-	-	-	-	-	-	-	-	+	+	-	-	-	+	-	+	-	-	-	-	-	-	-	-	-	-	-	-	-
1.1.160	gene.AAA259A05_01507C	2-hydroxy-3-oxopropionate reductase protein	-	-	-	-	-	-	+	-	-	+	-	-	-	-	-	-	-	-	-	-	-	-	-	-	-	-	+	-	-	-	-	-
5.3.1.22	gene.AAA259D18_00413C	hydroxypyruvate isomerase protein	-	-	-	-	-	-	+	+	+	+	-	-	+	-	-	-	-	+	-	-	-	-	-	-	-	-	-	-	-	-	-	-
1.1.1.26	gene.AAA259E19_00632C	Glyoxylate reductase protein	+	+	+	+	+	+	+	-	+	+	+	-	+	+	-	+	-	-	-	-	-	-	-	+	-	-	+	-	-	-	-	-
1.1.1.95	gene.AAA259O05_00326C	Glyoxylate reductase protein	+	+	+	+	+	+	+	-	+	+	+	-	+	+	-	+	-	-	-	-	-	-	-	+	-	-	+	-	-	-	-	-
3.6.1.1	gene.AAA261C02_00231C	Putative pyrophosphatase PpaX protein	+	+	+	+	-	-	-	-	-	-	-	-	-	-	-	-	-	-	-	-	-	-	-	-	-	-	-	-	-	-	-	-
	gene.AAA261C02_00146C	Predicted hydrolase of the HAD superfamily ral function prediction only protein	+	-	-	-	+	-	+	-	+	+	-	-	-	-	-	-	-	-	-	+	-	-	-	-	-	-	-	-	-	-	-	-
4.1.1.39	gene.AAA259E22_00836C	Ribulose bisphosphate carboxylase protein	-	-	+	+	-	-	+	+	-	+	+	-	-	+	-	+	+	+	+	+	-	-	-	+	-	+	-	-	-	-	-	-
1.1.3.15	gene.AAA259O05_00361C	Glycolate oxidase subunit GlcD protein	-	-	-	-	-	-	+	-	+	+	+	+	+	-	-	-	-	+	+	-	-	-	-	-	-	-	+	-	-	-	-	-
6.3.1.2	gene.AAA259M10_01055C	Glutamine synthetase protein	-	-	-	-	+	-	-	+	+	+	+	-	-	-	-	-	+	-	+	-	-	-	-	-	-	-	+	-	-	-	-	-
GDCH	gene.AAA259D18_00063C	Glycine cleavage system H protein	-	-	-	-	-	-	-	+	-	-	-	-	-	-	-	-	-	-	-	-	-	-	+	-	-	+	-	-	-	-	+	-
2.6.1.44	gene.AAA259I14_00040C	serine-pyruvate transaminase protein	-	-	-	+	+	+	+	-	+	+	-	-	-	+	-	-	+	-	-	-	-	+	+	-	-	-	+	-	-	-	-	-
2.1.2.1	prot.AAA259E22_00288C	Serine hydroxymethyltransferase	-	-	-	-	-	-	-	-	-	-	-	-	-	+	-	-	-	-	-	-	-	-	-	-	-	-	-	-	-	-	-	-
Carbon Fixation
4.1.2.13	gene.AAA259E22_00668C	2-amino-37-dideoxy-D-threo-hept-6-ulosonate synthase protein	-	-	-	-	-	-	+	-	+	-	-	+	-	+	+	+	-	-	+	-	-	-	-	+	-	-	-	-	-	-	-	-
5.3.1.6	gene.AAA261G05_00368C	Protein ArsC	+	-	+	+	-	-	-	-	+	-	-	-	+	+	-	+	-	-	-	-	-	+	-	-	-	-	-	-	-	-	-	-
4.1.1.39	gene.AAA259E22_00836C	Ribulose bisphosphate carboxylase protein	-	-	+	+	-	-	+	+	-	+	+	-	-	+	-	+	+	+	+	+	-	-	-	+	-	+	-	-	-	-	-	-
5.3.1.1	AAA259J03_00584C	Triosephosphate isomerase protein	-	-	-	-	-	-	-	+	-	-	-	-	-	-	-	-	-	+	-	-	-	-	-	-	-	-	-	-	-	-	-	+
1.2.1.12	gene.AAA259I09_01692C	Glyceraldehyde-3-phosphate dehydrogenase	-	+	+	-	+	-	-	-	-	+	-	-	-	-	-	+	-	-	-	-	+	+	-	-	-	-	-	+	-	-	-	-
2.7.2.3	AAA259I09_01693C	Phosphoglycerate kinase protein	-	+	+	-	+	-	-	-	-	+	-	-	-	-	-	+	-	-	-	-	+	+	-	-	-	-	-	-	-	-	-	-
1.1.1.37	AAA261C02_00261C	Malate dehydrogenase protein	+	+	+	+	+	-	-	-	-	-	-	-	-	-	-	-	-	-	-	-	-	-	-	-	-	-	-	-	-	-	-	-
One carbon Pool
1.5.1.3	gene.AAA259E22_00979C	Dihydrofolate reductase FolM protein	-	-	-	-	-	-	-	-	-	-	-	+	-	+	-	-	+	+	-	-	-	-	-	-	-	-	-	-	-	-	-	-
2.1.2.3	gene.AAA259O05_01580C	Bifunctional purine biosynthesis protein PurH	+	-	-	-	-	-	-	-	+	-	+	+	-	-	+	-	-	-	-	-	-	-	+	-	-	-	-	-	-	-	-	-
2.1.2.2	prot.AAA259D14_00292C	Phosphoribosylglycinamide formyltransferase protein	-	-	-	-	-	-	-	-	-	-	-	-	+	-	-	-	-	-	-	-	-	-	-	-	-	-	-	-	-	-	-	-
3.5.1.10	gene.AAA259J03_00646C	formyltetrahydrofolate deformylase protein	-	-	-	-	-	+	+	-	-	-	-	-	-	-	-	+	+	+	-	+	-	-	-	-	-	-	-	-	-	-	-	-
2.1.1.148	gene.AAA261O19_01023C	Thymidylate synthase ThyX protein	-	-	-	+	-	-	-	-	-	-	+	-	-	-	-	-	-	-	-	-	-	-	-	-	-	-	-	-	-	-	-	-
2.1.2.1	prot.AAA259E22_00288C	Serine hydroxymethyltransferase	-	-	-	-	-	-	-	-	-	-	-	-	-	+	-	-	-	-	-	-	-	-	-	-	-	-	-	-	-	-	-	-
1.5.1.5/3.5.4.9	gene.AAA261O19_00069C	Bifunctional protein FolD	-	+	-	+	-	-	-	-	-	-	-	-	+	-	-	-	-	-	-	-	-	-	-	-	-	-	-	-	-	-	-	-
6.3.3.2	gene.AAA259J03_00892C	5-formyltetrahydrofolate cyclo-ligase protein	-	-	-	-	-	-	-	-	-	-	-	-	+	-	+	+	-	+	-	-	-	-	-	-	-	-	-	-	-	-	-	-
2.1.1.13	AAA259E19_01204C	5-methyltetrahydrofolate--homocysteine methyltransferase	-	-	-	-	-	-	-	-	-	+	-	+	+	-	-	-	-	+	+	+	-	-	-	-	-	-	-	-	-	-	-	-
Folate Biosynthesis
3.5.4.16	AAA259O05_00834C	GTP cyclohydrolase MptA protein	-	-	-	-	+	-	-	-	+	+	+	+	-	-	-	-	+	-	-	+	-	-	+	-	-	-	-	-	-	-	-	-
MOAC	gene.AAA261F19_00618C	Probable cyclic pyranopterin monophosphate synthase accessory protein	+	-	-	-	-	+	-	+	+	-	-	+	-	-	-	+	+	-	-	-	-	-	-	-	-	+	-	+	-	-	-	-
	gene.AAA261F19_00005C	Cyclic pyranopterin monophosphate synthase protein	-	-	-	+	+	+	-	-	-	-	-	-	-	-	-	-	-	+	-	-	-	-	-	-	-	-	-	+	-	-	-	-
4.2.3.12	gene.AAA259E19_00836C	6-pyruvoyl-tetrahydropterin synthase Coenzyme metabolism protein	-	-	-	-	+	-	-	-	+	+	-	+	-	-	-	-	+	-	-	+	-	-	-	-	-	-	-	-	-	-	-	-
3.1.3.1	gene.AAA259E19_00785C	alkaline phosphatase D protein	-	-	-	-	-	-	-	-	-	+	-	-	-	-	-	-	-	+	-	-	-	-	-	-	-	-	-	-	-	-	-	-
4.1.2.25	gene.AAA259E19_01916C	Domain of unknown function protein	+	+	-	-	-	-	-	+	-	+	+	+	+	-	-	-	+	+	+	-	-	-	-	-	-	-	-	-	-	-	-	-
2.5.1.15	gene.AAA259O05_00836C	dihydropteroate synthase protein	+	-	+	-	+	-	-	-	-	+	+	+	-	-	-	-	+	+	-	+	-	-	-	-	-	-	-	-	-	-	-	-
1.5.1.3	gene.AAA259E22_00979C	Dihydrofolate reductase FolM protein	-	-	-	-	-	-	-	-	-	-	-	+	-	+	-	-	+	+	-	-	-	-	-	-	-	-	-	-	-	-	-	-
6.3.2.33	gene.AAA259O05_00503C	tetrahydromethanopterinalpha-L-glutamate ligase protein	-	-	+	+	-	-	-	-	+	+	+	-	+	+	-	-	-	-	-	-	-	-	+	-	-	-	-	-	-	-	+	-
Oxidative PhospHorylation
3.6.1.1	gene.AAA259E19_00192C	ATP-dependent zinc metalloprotease FtsH protein	-	+	-	+	+	+	-	-	+	+	-	+	+	+	+	+	-	-	-	-	-	-	+	-	-	+	-	-	-	-	+	-
1.6.5.3	gene.AAA261O19_00387C	Carbon monoxide-induced hydrogenase protein	+	-	-	+	-	+	+	-	-	+	+	-	-	-	+	+	+	-	+	+	+	+	+	-	-	-	-	-	-	-	-	-
1.18.1.3	gene.AAA259E22_00350C	ferredoxin--NAD+ reductase protein	-	-	-	-	-	-	-	-	-	-	-	-	-	+	-	+	-	-	-	-	-	-	-	-	-	-	-	-	-	-	-	-
1.6.99.3	gene.AAA261F17_00143C	NADH dehydrogenase protein	-	+	+	-	-	-	-	-	-	-	+	-	-	+	+	+	+	-	+	-	+	-	-	-	-	-	-	-	-	-	-	-
3.6.1.1	gene.AAA261F17_00634C	Putative pyrophosphatase PpaX protein	+	+	+	+	-	-	-	-	-	-	-	-	-	-	-	-	-	-	-	-	-	-	-	-	-	-	-	-	-	-	-	-
3.6.1.1	gene.AAA259I09_01523C	Pyrophosphatase PpaX protein	-	-	-	-	-	-	-	-	+	-	-	-	-	+	-	+	+	-	+	-	+	+	-	-	-	-	-	-	-	-	-	-
3.6.3.14	gene.AAA259I07_00162C	V-type ATP synthase subunit C protein	-	+	+	+	+	-	-	-	-	-	-	+	+	-	+	-	-	-	-	-	-	-	-	-	-	+	-	-	-	-	-	-
3.6.3.14	gene.AAA259I07_00170C	V-type ATP synthase subunit D protein	-	+	+	+	+	+	+	-	-	+	-	+	-	-	+	-	-	+	-	-	-	-	-	-	-	+	+	-	-	-	-	-
3.6.3.14	gene.AAA261D19_00905C	V-type ATP synthase subunit E protein	-	+	+	+	+	-	-	-	-	-	-	+	-	-	+	-	-	-	-	-	-	-	-	-	-	+	-	-	-	-	-	-
3.6.3.14	gene.AAA259I07_00160C	V-type ATP synthase subunit I protein	-	+	+	+	-	-	-	-	-	-	-	+	+	-	+	-	-	-	-	-	-	-	-	-	-	+	-	-	-	-	-	-
3.6.3.14	gene.AAA259A05_01375C	V-type H+-transporting ATPase subunit D protein	-	-	-	-	-	-	+	+	-	-	-	-	-	-	-	-	-	-	-	-	-	-	-	-	-	-	-	-	-	-	-	-
3.6.3.14	gene.AAA259I07_00166C	V-type H+-transporting ATPase subunit E protein	-	-	-	-	-	-	-	-	-	-	-	-	-	-	+	-	-	-	-	-	-	-	-	-	-	-	-	-	-	-	-	-
3.6.3.14	gene.AAA259I07_00161C	V-type H+-transporting ATPase subunit K protein	-	+	+	+	-	+	-	-	-	-	-	-	+	-	+	-	-	-	-	-	-	-	-	-	-	-	-	-	-	-	-	-
3.6.3.14	gene.AAA259I07_00159C	V-type proton ATPase subunit E protein	-	+	+	+	+	-	-	-	-	-	-	+	-	-	+	-	-	-	-	-	-	-	-	-	-	+	-	-	-	-	-	-
3.6.1.1;;3.6.1.1	gene.AAA261G05_00254C	Inorganic pyrophosphatase protein	+	-	+	-	-	-	-	-	-	-	-	-	-	-	-	-	-	-	-	-	-	-	-	-	-	-	-	-	-	-	-	-
3.6.1.1;;6.1.1.7	gene.AAA261F19_00141C	manganese-dependent inorganic pyrophosphatase protein	+	+	+	+	-	+	+	-	-	+	-	-	+	+	-	+	-	-	-	-	-	-	-	-	-	-	-	-	-	-	-	-
1.6.5.3	gene.AAA259A05_01601C	F oxidoreductase subunit H protein	-	-	-	+	-	+	+	-	-	-	-	-	+	-	-	-	-	-	+	-	-	-	-	-	-	-	-	-	-	-	-	-
1.6.5.3	gene.AAA259A05_01548C	NADH-quinone oxidoreductase chain 4 2 protein	+	-	+	+	-	+	+	-	-	-	-	+	-	-	-	-	-	-	+	-	-	-	-	-	-	-	-	-	-	-	-	-
1.6.5.3	gene.AAA261F19_00159C	NADH-quinone oxidoreductase chain 6 protein	-	-	+	+	-	+	+	-	-	-	-	+	-	-	-	-	-	-	+	-	-	-	-	-	-	-	-	-	-	-	-	-
1.6.5.3	gene.AAA261O19_00389C	NADH-quinone oxidoreductase subunit I protein	+	-	-	+	-	+	+	-	-	+	+	-	+	+	-	-	+	-	+	+	+	+	+	-	-	-	-	-	-	-	-	-
1.6.5.3	gene.AAA261O19_00131C	NADH-quinone oxidoreductase chain 6 protein	-	-	+	+	-	+	+	-	-	-	-	+	-	-	-	-	-	-	+	-	-	-	-	-	-	-	-	-	-	-	-	-
1.6.5.3	gene.AAA261O19_00252C	NADH-quinone oxidoreductase subunit A protein	-	-	-	+	-	+	-	-	-	-	-	-	-	-	-	-	-	-	+	-	-	-	-	-	-	-	-	-	-	-	-	-
1.6.5.3	gene.AAA259M10_00536C	NADH-quinone oxidoreductase subunit B 1 protein	+	-	-	+	-	+	+	-	-	+	-	-	-	-	-	-	+	-	+	-	+	-	+	-	-	-	-	-	-	-	-	-
1.6.5.3	gene.AAA261F19_00175C	NADH-quinone oxidoreductase subunit B 2 protein	+	-	-	+	-	+	+	-	-	+	-	-	-	-	-	-	+	-	+	-	+	-	+	-	-	-	-	-	-	-	-	-
1.6.5.3	gene.AAA259A05_01598C	NADH-quinone oxidoreductase subunit B protein	+	-	-	+	-	+	+	-	-	+	-	-	-	-	-	-	+	-	+	-	+	-	+	-	-	-	-	-	-	-	-	-
1.6.5.3	gene.AAA261O19_01010C	NADH-quinone oxidoreductase subunit C-D protein	+	-	-	+	-	-	-	-	-	-	-	-	-	-	-	-	+	-	-	-	-	-	+	-	-	-	-	-	-	-	-	-
1.6.5.3	gene.AAA261O19_00249C	NADH-quinone oxidoreductase subunit D 2 protein	+	-	-	+	-	+	+	-	-	+	+	-	-	-	+	+	+	-	+	+	+	+	+	-	-	-	-	-	-	-	-	-
1.6.5.3	gene.AAA259E19_00612C	NADH-quinone oxidoreductase subunit D protein	+	-	-	+	-	+	+	-	-	+	+	-	-	-	+	+	+	-	+	+	+	+	+	-	-	-	-	-	-	-	-	-
1.6.5.3	gene.AAA261D19_00607C	NADH-quinone oxidoreductase subunit E 2 protein	-	-	+	+	+	-	+	-	+	+	-	-	-	-	-	+	+	-	-	-	+	-	-	-	-	-	-	-	-	-	-	-
1.6.5.3	gene.AAA261O19_00183C	NADH-quinone oxidoreductase subunit E protein	-	-	+	+	+	-	+	-	+	+	-	-	-	-	-	+	+	-	-	-	+	-	-	-	-	-	-	-	-	-	-	-
1.2.1.43	gene.AAA261O19_00185C	NADH-quinone oxidoreductase subunit G 2 protein	-	-	+	+	+	-	+	-	+	+	-	-	-	-	-	+	+	+	-	-	+	-	-	-	-	-	-	-	-	-	-	-
1.6.5.3	gene.AAA259E19_00958C	NADH-quinone oxidoreductase subunit G protein	-	-	+	+	+	-	+	-	+	+	-	-	-	-	-	+	+	+	-	-	+	-	-	-	-	-	-	-	-	-	-	-
1.6.5.3	gene.AAA261O19_00388C	NADH-quinone oxidoreductase subunit H protein	+	-	-	+	-	-	-	-	-	-	-	-	-	+	-	-	+	-	-	+	-	-	+	-	-	-	-	-	-	-	-	-
1.6.5.3	gene.AAA259A05_00874C	NADH-quinone oxidoreductase subunit I 1 protein	+	-	-	+	-	+	+	-	-	+	+	-	+	+	-	-	+	-	+	+	+	+	+	-	-	-	-	-	-	-	-	-
1.6.5.3	gene.AAA261O19_00389C	NADH-quinone oxidoreductase subunit I protein	+	-	-	+	-	+	+	-	-	+	+	-	+	+	-	-	+	-	+	+	+	+	+	-	-	-	-	-	-	-	-	-
1.6.5.3	gene.AAA261F19_00179C	NADH-quinone oxidoreductase subunit I protein	+	-	-	+	-	+	+	-	-	+	+	-	+	+	-	-	+	-	+	+	+	+	+	-	-	-	-	-	-	-	-	-
1.6.5.3	gene.AAA259A05_01546C	NADH-quinone oxidoreductase subunit J protein	-	-	+	+	-	+	+	-	-	-	-	+	-	-	-	-	-	-	+	-	-	-	-	-	-	-	-	-	-	-	-	-
1.6.5.3	gene.AAA261O19_00132C	NADH-quinone oxidoreductase subunit K protein	-	-	+	+	-	+	+	-	-	-	-	+	-	-	-	-	-	-	+	-	-	-	-	-	-	-	-	-	-	-	-	-
1.6.5.3	gene.AAA259M10_00271C	NADH-quinone oxidoreductase subunit N 2 protein	-	-	+	+	-	+	+	-	-	-	-	+	-	-	-	-	-	-	+	-	-	-	-	-	-	-	-	-	-	-	-	-
1.6.5.3	gene.AAA261O19_00134C	NADH-quinone oxidoreductase subunit N protein	-	-	+	+	-	+	+	-	-	-	-	+	-	-	-	-	-	-	+	-	-	-	-	-	-	-	-	-	-	-	-	-
1.3.1.31	gene.AAA259I14_00717C	NADPH dehydrogenase protein	-	-	-	-	-	-	-	-	-	-	-	-	+	-	-	+	+	+	-	-	-	-	-	-	+	-	-	-	-	-	-	-
3.6.1.1;;3.6.1.1	gene.AAA261D19_00815C	Putative K-stimulated pyrophosphate-energized sodium pump protein	+	-	+	-	+	+	+	-	-	+	+	-	+	-	-	+	+	-	-	+	+	-	-	+	-	+	-	-	-	-	-	-
3.6.1.1;;3.6.1.1	gene.AAA261G05_00255C	Putative K-stimulated pyrophosphate-energized sodium pump protein	+	-	+	-	+	+	+	-	-	+	+	-	+	-	-	+	+	-	-	+	+	-	-	+	-	+	-	-	-	-	-	-
3.6.3.14;;3.6.3.14	gene.AAA261O19_00781C	V-type ATP synthase alpha chain protein	-	+	+	+	+	-	+	-	-	-	-	+	-	-	+	-	-	+	-	-	-	-	-	-	-	+	-	-	-	-	-	-
3.6.3.14;;3.6.3.14	gene.AAA261O19_00782C	V-type ATP synthase beta chain protein	-	+	+	+	+	-	+	-	-	+	-	+	-	-	+	-	-	+	-	-	-	-	-	-	-	+	+	-	-	-	-	-
3.6.3.14	gene.AAA261D19_00784C	V-type ATP synthase subunit C protein	-	+	+	+	+	-	-	-	-	-	-	+	+	-	+	-	-	-	-	-	-	-	-	-	-	+	-	-	-	-	-	-
3.6.3.14	gene.AAA261O19_00783C	V-type ATP synthase subunit D protein	-	+	+	+	+	+	+	-	-	+	-	+	-	-	+	-	-	+	-	-	-	-	-	-	-	+	+	-	-	-	-	-
3.6.3.14	gene.AAA261D19_00905C	V-type ATP synthase subunit E protein	-	+	+	+	+	-	-	-	-	-	-	+	-	-	+	-	-	-	-	-	-	-	-	-	-	+	-	-	-	-	-	-
3.6.3.14	gene.AAA261O19_00780C	V-type ATP synthase subunit F protein	-	+	+	+	+	-	-	-	-	-	-	+	-	-	+	-	-	-	-	-	-	-	-	-	-	+	-	-	-	-	-	-
3.6.3.14	gene.AAA261O19_00779C	V-type proton ATPase subunit E protein	-	+	+	+	+	-	-	-	-	-	-	+	-	-	+	-	-	-	-	-	-	-	-	-	-	+	-	-	-	-	-	-
Peptidases
.	gene.AAA261C02_00177C	aminopeptidase protein	+	+	+	-	+	-	-	-	+	+	+	-	+	-	+	+	-	+	-	+	+	-	-	+	-	-	-	-	-	-	+	+
.	gene.AAA259I09_01845C	CysO-cysteine peptidase protein	-	-	-	-	-	-	-	-	-	-	-	-	-	-	-	+	-	-	-	-	-	-	-	-	-	-	-	-	-	-	-	-
.	gene.AAA259M10_00699C	endopeptidase IV protein	-	+	+	-	-	-	+	+	+	+	+	+	-	-	-	+	-	+	+	-	-	-	-	+	-	+	-	-	-	-	+	-
3.4.23.52	gene.AAA259A05_00442C	Flp pilus assembly protein	-	-	-	+	+	-	+	-	+	+	+	-	+	-	-	-	-	+	-	-	+	-	+	-	+	-	-	-	-	-	-	-
.	gene.AAA259D18_00082C	JAMM-like protein metallo peptidase MEROPS family M67B	-	+	-	+	+	-	-	+	+	-	-	-	-	-	+	+	-	-	+	-	-	+	+	-	-	-	-	-	-	-	-	-
.	gene.AAA259D14_00938C	membrane protein	-	-	-	-	-	-	-	-	-	-	-	+	+	-	-	+	-	+	-	-	-	-	-	-	-	-	-	-	-	-	-	-
.	gene.AAA259E17_00709C	peptidase A24A protein	-	-	-	+	+	-	+	-	+	+	+	-	+	-	-	-	-	+	-	-	+	-	+	-	+	-	-	-	-	-	-	-
.	gene.AAA259I14_00474C	peptidase C10 streptopain protein	-	-	-	-	-	-	-	+	+	+	-	+	+	+	-	-	+	-	+	-	-	-	-	-	-	-	-	-	-	-	-	-
.	gene.AAA259O05_01587C	Peptidase C13 protein	-	-	-	-	-	-	-	+	-	-	+	-	-	-	-	-	-	-	-	-	-	-	-	-	-	-	-	-	-	-	-	-
.	gene.AAA259O05_01411C	peptidase c14 caspase catalytic subunit p20 protein	-	-	-	-	-	-	-	+	-	-	+	-	-	-	-	-	-	-	-	-	-	-	-	-	-	-	-	-	-	-	-	-
.	gene.AAA259J03_00539C	peptidase C1A papain protein	-	-	-	-	-	-	-	-	-	+	-	-	-	-	-	-	-	+	-	-	-	-	-	-	-	-	-	-	-	-	-	-
.	gene.AAA259E17_00515C	peptidase C39 family protein	-	-	-	-	-	-	-	-	+	+	-	-	-	+	+	-	-	-	-	-	-	-	-	-	-	-	-	-	-	-	-	-
3.4.-.-	gene.AAA259D14_01042C	Peptidase domain containing protein	-	-	-	-	-	-	-	-	-	-	-	-	+	-	-	-	-	-	-	-	-	-	-	-	-	-	-	-	-	-	-	-
.	gene.AAA259O05_01468C	peptidase M32 carboxypeptidase Taq metallopeptidase protein	-	-	-	-	-	-	-	-	-	-	+	-	-	+	-	-	-	-	-	-	-	-	-	-	-	-	-	-	-	-	-	-
.	gene.AAA259I07_00001C	peptidase M48 family protein	-	-	-	-	-	-	-	-	-	-	-	-	-	-	+	-	-	-	-	-	-	-	-	-	-	-	-	-	-	-	-	-
.	gene.AAA259A05_00121C	peptidase M50 membrane-associated zinc metallopeptidase protein	+	-	-	+	-	-	+	-	+	+	+	-	-	-	+	+	-	+	-	-	-	+	-	-	-	-	-	-	-	-	+	-
.	gene.AAA259A05_01057C	Peptidase MA superfamily protein	-	-	-	-	-	-	+	+	-	-	-	-	-	-	-	-	-	-	-	-	-	-	-	-	-	-	-	-	-	-	-	-
.	gene.AAA259D14_00185C	Peptidase propeptide and YPEB domain protein	-	-	-	-	-	-	-	-	-	-	-	-	+	+	-	-	-	-	-	-	-	-	-	-	-	-	-	-	-	-	-	-
.	gene.AAA259A05_00331C	peptidase S26B signal peptidase protein	-	-	-	-	-	-	+	-	-	-	-	-	-	-	-	-	-	-	-	-	-	+	-	-	-	-	-	-	-	-	-	-
.	gene.AAA259J03_00694C	peptidase S8-S53 subtilisin kexin sedolisin protein	-	-	-	-	-	-	-	-	-	-	-	-	-	-	-	-	-	+	+	-	-	-	-	-	-	-	-	-	-	-	-	-
.	gene.AAA259E19_01167C	peptidase U34 dipeptidase protein	-	-	-	-	-	-	-	-	-	+	-	-	-	-	-	-	-	-	-	-	-	-	-	-	-	-	-	-	-	-	-	-
.	gene.AAA259E22_00145C	peptidase u62 modulator of DNA gyrase protein	-	-	-	-	-	-	-	-	-	-	-	-	-	+	-	-	-	-	-	-	-	-	-	-	-	-	-	-	-	-	-	-
.	gene.AAA259D14_00897C	preflagellin peptidase protein	-	-	-	+	+	-	+	-	+	+	+	-	+	-	-	-	-	+	-	-	+	-	+	-	+	-	-	-	-	-	-	-
3.4.-.-	gene.AAA259E17_00881C	Probable cadmium-transporting ATPase protein	+	-	+	+	+	+	-	-	+	+	-	-	-	-	-	-	-	-	-	-	+	-	+	-	-	-	+	+	-	+	-	-
2.7.11.1	gene.AAA259A05_00210C	Probable periplasmic serine endoprotease DegP protein	-	-	+	+	-	-	+	+	+	-	+	+	-	-	+	+	-	-	+	-	-	+	-	-	-	+	-	-	-	+	-	-
.	gene.AAA261G05_00574C	Protease 4 protein	-	+	+	-	-	-	+	+	+	+	+	+	-	-	-	+	-	+	+	-	-	-	-	+	-	+	-	-	-	-	+	-
.	gene.AAA259M10_00905C	proteinase IV	-	+	+	-	-	-	+	+	+	+	+	+	-	-	-	+	-	+	+	-	-	-	-	+	-	+	-	-	-	-	+	-
3.2.1.4	gene.AAA261O19_00871C	Putative aminopeptidase protein	+	-	-	+	-	-	-	-	-	-	-	-	-	-	-	-	-	-	-	-	-	-	-	-	-	-	-	-	-	-	-	-
.	gene.AAA259B11_00327C	Putative membrane peptidase protein	-	-	-	-	-	-	-	-	-	-	-	+	+	-	-	+	-	+	-	-	-	-	-	-	-	-	-	-	-	-	-	-
.	gene.AAA261F17_00642C	Putative peptidase PfaP protein	-	+	-	-	-	-	+	+	-	+	+	+	-	+	-	-	-	+	+	-	-	-	-	-	-	-	-	-	-	-	-	-
.	gene.AAA259D18_00375C	Putative signal peptide peptidase SppA protein	-	-	-	-	-	-	-	+	-	-	-	-	-	-	-	-	-	-	-	-	-	-	-	-	-	-	-	-	-	-	-	-
3.4.21.107	gene.AAA259A05_00938C	Serine protease SplC protein	-	-	-	-	-	-	+	-	-	-	-	-	-	-	-	-	-	-	-	-	-	-	-	-	-	-	-	-	-	-	-	-
3.4.21.89	gene.AAA259E17_00838C	Signal peptidase I protein	-	-	-	-	-	+	-	-	+	-	+	-	-	-	-	-	-	-	-	-	-	+	-	-	-	-	-	-	-	-	-	-
.	gene.AAA261F19_00906C	signal peptidase subunit protein	-	-	-	-	-	+	-	-	-	-	-	-	-	-	-	-	-	-	-	-	-	-	-	-	-	-	-	-	-	-	-	-
.	gene.AAA259A05_01265C	signal peptidase type I protein	-	-	-	-	-	-	+	-	-	-	-	-	-	-	-	+	-	-	+	-	-	+	-	-	-	-	-	-	-	-	-	-
.	gene.AAA261F19_00540C	signal peptidase type I protein	-	-	-	-	-	+	-	-	+	-	+	-	-	-	-	-	-	-	-	-	-	+	-	-	-	-	-	-	-	-	-	-
.	gene.AAA259O05_01359C	signal peptide peptidase SppA 36K type protein	-	+	+	-	-	-	+	+	+	+	+	+	-	-	-	+	-	+	+	-	-	-	-	+	-	+	-	-	-	-	+	-
.	gene.AAA259I09_00277C	signal sequence peptidase protein	-	-	+	-	-	-	-	-	-	-	-	-	-	-	-	+	-	-	+	-	+	-	-	-	-	-	-	-	-	-	-	-
.	gene.AAA259E17_01193C	Type IV leader peptidase protein	-	-	-	-	-	-	-	-	+	-	+	-	-	-	-	+	-	-	-	-	-	-	-	-	-	-	-	-	-	-	-	-
.	gene.AAA259O05_01618C	Type IV leader peptidase protein	-	-	-	-	-	-	-	-	+	-	+	-	-	-	-	+	-	-	-	-	-	-	-	-	-	-	-	-	-	-	-	-
Amidases
6.3.5.-	gene.AAA259B11_00639C	Glutamyl-tRNA amidotransferase subunit A protein	-	+	-	-	-	+	-	-	-	+	-	+	-	-	-	+	-	-	-	-	+	+	-	-	-	-	-	-	-	-	-	-
6.3.5.-	gene.AAA261F19_00897C	Glu-tRNA amidotransferase subunit A protein	-	+	-	-	-	+	-	-	-	+	-	+	-	-	-	+	-	-	-	-	+	+	-	-	-	-	-	-	-	-	-	-
3.5.1.110	gene.AAA259O05_00892C	Peroxyureidoacrylate-ureidoacrylate amidohydrolase RutB protein	-	-	-	-	-	-	-	-	-	+	+	-	-	-	-	+	-	+	+	-	-	-	-	-	-	-	-	-	-	-	-	-
Membrane proteins
.	gene.AAA259J03_01153C	ABC 3 transport protein	-	-	-	-	-	-	-	-	-	-	-	+	+	-	-	-	-	+	+	-	+	-	+	-	-	-	-	-	-	-	-	-
.	gene.AAA259B11_00088C	ABC transporter ATP binding protein	-	-	-	-	-	-	-	-	+	-	-	+	-	+	+	+	-	-	-	-	-	-	-	-	-	-	-	-	-	-	-	-
.	gene.AAA259O05_00745C	ABC transporter periplasmic protein	-	-	-	-	-	-	-	+	+	+	+	-	-	-	-	-	-	-	-	-	-	-	-	-	-	-	-	-	-	-	-	-
.	gene.AAA259A05_00147C	ABC transporter permease protein	-	-	+	+	+	-	+	-	-	-	+	-	-	-	-	-	-	-	-	-	-	-	+	-	-	-	-	+	-	-	-	-
3.6.3.34	gene.AAA259B11_01048C	ABC transporter protein	-	-	-	-	-	-	-	-	-	+	+	+	+	-	-	-	-	+	+	-	+	-	+	-	-	+	-	-	-	-	-	-
3.6.3.-	gene.AAA259M10_00506C	ABC transporter protein	-	-	-	-	-	-	+	-	-	-	-	+	-	-	-	-	-	-	+	-	-	+	-	-	-	-	+	-	-	-	-	-
.	gene.AAA259B11_00114C	ABC transporter substrate-binding protein	-	-	-	-	-	-	-	-	-	-	-	+	-	-	-	+	-	-	-	-	-	-	-	-	-	-	-	-	-	-	-	-
.	gene.AAA259I07_00385C	ABC-2 type transporter protein	-	-	+	+	-	-	+	-	+	-	-	-	-	-	+	-	-	-	-	-	+	+	-	-	-	-	-	-	-	-	-	-
.	gene.AAA261D19_00571C	HPP family protein	-	-	-	-	+	-	-	-	+	+	+	+	-	-	-	+	-	-	+	-	-	-	-	-	-	-	-	-	-	-	-	-
.	gene.AAA259D18_00274C	Inner membrane transport permease YadH protein	-	-	-	-	-	-	-	+	-	-	-	-	-	-	-	-	-	-	+	+	-	-	-	-	-	+	+	-	-	-	-	-
.	gene.AAA259O05_00036C	periplasmic binding protein	-	-	-	-	+	-	-	-	-	-	+	-	-	-	-	-	-	-	-	-	-	-	+	-	-	-	-	-	-	-	-	-
3.6.3.-	gene.AAA259A05_00140C	energy-coupling factor transport system ATP-binding protein	+	-	-	+	+	+	+	-	-	-	+	-	-	-	+	+	+	-	-	-	-	+	-	-	-	-	-	-	-	-	-	-
.	gene.AAA259E17_00079C	Energy-coupling factor transporter ATP-binding protein EcfA	-	-	-	-	-	-	-	-	+	-	-	-	+	-	-	+	-	+	-	-	-	-	-	-	-	-	-	-	-	-	-	-
.	gene.AAA259I09_00882C	Energy-coupling factor transporter ATP-binding protein EcfA1	-	-	-	-	-	-	-	-	+	-	-	-	+	-	-	+	-	+	-	-	-	-	-	-	-	-	-	-	-	-	-	-
.	gene.AAA259A05_00062C	Energy-coupling factor transporter ATP-binding protein EcfA2	-	-	-	-	-	-	+	-	-	-	-	+	-	-	-	-	-	-	+	-	-	+	-	-	-	-	+	-	-	-	-	-
.	gene.AAA259I09_00883C	Energy-coupling factor transporter transmembrane protein EcfT	-	-	-	-	-	-	-	-	-	-	-	-	-	-	-	+	-	-	-	-	-	-	-	-	-	-	-	-	-	-	-	-
.	gene.AAA259B11_00687C	Autoinducer 2 import ATP-binding protein LsrA	-	-	-	-	-	-	-	-	-	-	-	+	-	-	-	-	-	-	-	-	-	-	-	-	-	-	-	-	-	-	-	-
.	gene.AAA259D14_00772C	Autoinducer 2 import system permease protein LsrC	-	-	-	-	-	-	-	-	-	-	-	-	+	+	-	+	-	+	+	-	-	-	-	-	-	-	-	-	-	-	-	-
3.6.3.-	gene.AAA259A05_01071C	Cyclolysin secretion-processing ATP-binding protein CyaB	-	-	-	-	-	-	+	+	+	+	-	-	-	-	-	-	-	-	-	-	-	-	-	-	-	-	-	-	-	-	-	-
3.6.3.-	gene.AAA259E19_00149C	ATP-binding cassette subfamily B bacterial MsbA protein	-	-	-	-	-	-	+	+	+	+	-	-	-	-	-	-	-	-	-	-	-	-	-	-	-	-	-	-	-	-	-	-
.	gene.AAA259M10_00680C	ATP-binding transport protein NatA	-	-	-	-	-	-	-	-	-	-	-	-	-	-	-	-	-	+	+	-	+	-	+	-	-	-	-	-	-	-	-	-
.	gene.AAA261F17_00173C	Binding-protein-dependent transport system inner membrane component protein	+	+	+	-	+	-	-	+	-	+	-	-	+	-	-	-	+	+	-	-	-	-	-	-	-	+	-	-	-	-	-	-
3.6.3.34	gene.AAA259D14_00030C	Putative ABC transporter ATP-binding protein	-	-	-	-	-	-	-	-	-	-	-	-	+	-	-	-	-	+	-	-	-	-	-	-	-	-	-	-	-	-	-	-
.	gene.AAA259B11_00085C	Probable ABC transporter permease protein YqgH	-	-	-	-	-	+	-	-	-	-	+	+	-	+	+	+	-	-	-	-	-	-	-	+	-	-	-	-	-	-	+	-
.	gene.AAA259A05_01059C	Probable ABC transporter permease protein YurM	-	-	-	-	-	-	+	-	-	+	-	-	-	-	-	-	-	+	-	+	-	-	-	-	-	-	-	-	-	-	-	-
.	gene.AAA259E19_01342C	Probable ABC transporter permease protein YurN	-	-	-	-	-	-	+	-	-	+	-	-	-	-	-	-	-	-	-	-	-	-	-	-	-	-	-	-	-	-	-	-
.	gene.AAA259B11_00967C	putative ABC-type transport system permease component protein	-	-	-	-	-	-	-	-	-	+	+	+	+	-	-	+	-	+	+	-	+	-	-	-	-	-	-	-	-	-	-	-
.	gene.AAA259I09_01843C	Putative transport permease YvfS protein	-	-	-	-	-	-	-	-	+	-	-	+	-	-	+	+	-	-	+	-	-	-	-	-	+	-	-	-	-	-	-	-
.	gene.AAA259J03_00738C	putative ABC-2 type transport permease protein	-	-	-	-	-	-	-	-	-	-	-	-	-	-	-	-	-	+	-	-	-	-	-	-	-	-	-	-	-	-	-	-
Lipids
.	gene.AAA259D14_01176C	Aliphatic sulfonates import ATP-binding protein SsuB 2	-	-	-	-	-	-	-	-	-	+	+	+	+	-	-	-	-	+	+	-	+	-	+	-	-	+	-	-	-	-	-	-
3.6.3.-	gene.AAA259O05_01414C	Lipid A export ATP-binding-permease protein MsbA	-	-	-	-	-	-	-	-	-	-	+	-	-	-	-	-	-	-	-	-	-	-	-	-	-	-	-	-	-	-	-	-
.	gene.AAA259B11_00464C	Lipopolysaccharide export system ATP-binding protein LptB	-	-	-	-	-	-	-	-	-	-	-	+	-	-	+	+	-	-	+	+	-	-	+	-	-	-	-	-	-	-	-	-
3.6.3.-	gene.AAA259O05_00587C	Lipoprotein-releasing system ATP-binding protein LolD	+	-	+	+	+	-	+	+	-	+	+	-	+	+	-	-	+	+	-	-	-	-	+	+	-	+	-	-	-	-	-	-
3.6.3.20	gene.AAA259E19_00751C	sn-glycerol-3-phosphate import ATP-binding protein UgpC	+	-	+	+	+	-	+	+	-	+	+	-	+	+	-	-	+	+	-	-	-	-	+	+	-	+	-	-	-	-	-	-
Amino Acids/proteins
.	gene.AAA259B11_00572C	extracellular ligand-binding receptor protein	-	-	-	-	-	-	-	-	-	+	-	+	+	+	-	+	-	+	+	+	+	+	+	-	-	-	-	-	-	+	-	-
.	gene.AAA259M10_00383C	branched-chain amino acid ABC transporter substrate binding protein	-	-	-	-	-	-	-	-	-	-	-	-	-	-	+	+	-	-	+	-	-	-	-	-	-	-	-	-	-	-	-	-
.	gene.AAA259A05_01250C	cationic amino acid transport protein	-	-	-	-	-	-	+	-	+	-	+	-	-	-	+	-	-	+	+	-	-	-	-	-	-	-	-	-	-	-	-	-
.	gene.AAA259O05_01613C	Dipeptide transport ATP-binding protein DppF	-	-	-	-	-	-	+	+	+	+	+	-	+	-	-	-	-	-	-	-	-	-	+	-	-	-	-	-	-	-	-	-
.	gene.AAA259B11_00115C	High-affinity branched-chain amino acid transport ATP-binding protein BraF	-	-	-	-	-	-	-	-	-	-	-	+	-	-	+	+	-	-	+	+	-	-	+	-	-	-	-	-	-	-	-	-
.	gene.AAA259B11_00758C	High-affinity branched-chain amino acid transport ATP-binding protein BraG	-	-	-	-	-	-	-	-	-	-	-	+	-	-	-	-	-	-	-	-	-	-	-	-	-	-	-	-	-	-	-	-
.	gene.AAA259D14_00045C	High-affinity branched-chain amino acid transport ATP-binding protein LivF	-	-	-	-	-	-	-	-	-	-	-	-	+	-	-	-	-	-	-	-	-	-	-	-	-	-	-	-	-	-	-	-
.	gene.AAA259D14_00770C	High-affinity branched-chain amino acid transport ATP-binding protein LivG	-	-	-	-	-	-	-	-	+	-	-	-	+	-	-	+	-	+	-	-	-	-	-	-	-	-	-	-	-	-	-	-
.	gene.AAA259D14_00046C	High-affinity branched-chain amino acid transport system permease protein BraE	-	-	-	-	-	-	-	-	-	-	-	+	+	+	+	+	-	-	-	-	-	-	+	-	-	-	-	-	-	-	-	-
.	gene.AAA259D14_00047C	High-affinity branched-chain amino acid transport system permease protein LivH	-	-	-	-	-	-	-	-	-	-	-	-	+	+	-	+	-	+	+	-	-	-	+	-	-	-	-	-	-	-	-	-
.	gene.AAA259I09_00498C	High-affinity branched-chain amino acid transport system permease protein LivM	-	-	-	-	-	-	-	-	-	-	-	-	+	+	-	+	-	+	+	-	-	-	-	-	-	-	-	-	-	-	-	-
.	gene.AAA259E17_00331C	Leu-Ile-Val-binding protein	+	-	-	+	+	-	-	-	+	+	+	-	+	-	+	+	-	-	+	-	-	-	-	-	-	-	-	+	-	-	-	-
.	gene.AAA259E19_02042C	Oligopeptide transport ATP-binding protein AmiF	-	-	-	-	-	-	-	-	-	+	-	+	-	-	-	-	-	+	-	-	-	-	-	-	-	-	-	-	-	-	-	-
.	gene.AAA259D14_00050C	Oligopeptide transport ATP-binding protein AppF	-	-	-	-	-	-	+	+	+	+	+	-	+	-	-	-	-	-	-	-	-	-	+	-	-	-	-	-	-	-	-	-
.	gene.AAA259D14_00051C	Oligopeptide transport ATP-binding protein OppD	-	-	-	-	-	-	+	-	-	+	-	-	+	-	-	-	-	-	-	-	-	-	+	-	-	-	-	-	-	-	-	-
.	gene.AAA259E19_00916C	Oligopeptide transport ATP-binding protein OppF	+	-	+	+	+	-	+	+	-	+	+	-	+	+	-	-	+	+	-	-	-	-	+	+	-	+	-	-	-	-	-	-
.	gene.AAA259D18_00090C	Periplasmic oligopeptide-binding protein	-	-	-	-	-	-	-	+	+	+	+	-	-	-	-	-	-	-	-	-	-	-	-	-	-	-	-	-	-	-	-	-
.	gene.AAA259B11_00116C	Probable branched-chain amino acid transport ATP-binding protein LivF	-	-	-	-	-	-	-	-	-	-	-	+	+	-	-	+	-	+	+	+	-	-	+	-	-	-	-	-	-	+	-	-
.	gene.AAA259B11_00759C	Probable branched-chain amino acid transport ATP-binding protein LivG	-	-	-	-	-	-	-	-	-	-	-	+	-	-	+	+	-	+	+	-	-	-	-	-	-	-	-	-	-	-	-	-
.	gene.AAA259E22_00168C	Probable branched-chain amino acid transport permease protein LivH	-	-	-	+	-	-	-	-	-	-	-	-	+	+	-	-	-	-	-	-	-	-	-	-	-	-	-	-	-	-	-	-
.	gene.AAA259I07_00176C	Probable branched-chain amino acid transport permease protein LivM	-	-	-	-	-	-	-	-	-	-	-	+	+	+	+	+	-	-	-	-	-	-	+	-	-	-	-	-	-	-	-	-
.	gene.AAA259I07_00791C	putative branched-chain amino acid binding protein	-	-	-	-	-	-	-	-	-	-	-	-	-	-	+	+	-	-	+	-	-	-	-	-	-	-	-	-	-	-	-	-
.	gene.AAA259A05_01274C	Putative oligopeptide transport ATP-binding protein YkfD	-	-	-	-	-	-	+	+	+	+	+	-	+	-	-	-	-	-	-	-	-	-	+	-	-	-	-	-	-	-	-	-
3.6.3.-	gene.AAA259D14_01141C	Taurine import ATP-binding protein TauB	+	-	+	+	+	-	+	+	-	+	+	-	+	+	-	-	+	+	-	-	-	-	+	+	-	+	-	-	-	-	-	-
.	gene.AAA259D14_00805C	Taurine transport system permease protein TauC	-	-	-	-	-	-	-	-	-	-	-	-	+	-	-	-	+	-	-	-	-	-	-	-	-	-	-	-	-	-	-	-
.	gene.AAA259D14_00052C	Glutathione transport system permease protein GsiD	-	-	-	-	-	-	-	-	-	-	+	-	+	-	-	-	-	-	-	-	-	-	+	-	-	-	-	-	-	-	-	-
.	gene.AAA259M10_00898C	Glycine betaine-L-proline transport system permease protein ProW	-	-	-	-	-	-	-	-	-	-	-	-	-	-	-	-	-	-	+	-	-	-	-	-	-	-	-	-	-	-	-	-
Vitamins
.	gene.AAA261D19_00938C	Vitamin B12-binding protein	-	-	-	-	+	-	-	-	-	-	+	-	-	-	-	-	-	-	-	-	-	-	+	-	-	-	-	-	-	-	-	-
.	gene.AAA259I09_00881C	Probable biotin transporter BioY protein	-	-	-	-	-	-	-	-	-	-	-	-	-	-	-	+	-	-	-	-	-	-	-	-	-	-	-	-	-	-	-	-
.	gene.AAA259O05_00033C	Cobalamin import system permease protein BtuC	-	-	-	-	-	-	-	-	-	-	+	-	-	-	-	-	-	-	-	-	-	-	+	-	-	+	-	-	-	-	-	-
Metals
	gene.AAA259I09_00262C	metal hydrolase TON protein	-	-	-	-	-	+	-	-	+	-	+	-	-	-	+	+	+	-	-	-	-	-	-	-	-	-	-	+	-	-	-	-
	gene.AAA259J03_00202C	metal hydrolase PTH protein	+	-	-	+	+	-	+	-	-	+	-	-	-	-	-	+	+	+	+	+	-	-	+	-	-	-	-	-	-	-	+	-
Calcium
	gene.AAA259E17_00084C	Calcium binding protein	-	-	-	-	-	-	-	-	+	+	+	-	-	-	-	-	-	-	+	-	-	-	-	-	-	-	-	-	-	-	-	-
Copper
.	gene.AAA259E19_01606C	ActP copper transport ATPase protein	+	-	+	+	-	+	+	-	+	+	-	+	-	-	-	-	+	-	-	-	-	-	-	+	-	-	+	-	-	-	-	-
.	gene.AAA261D19_00691C	Copper transport ATP-binding protein NosF	-	-	-	-	+	-	-	-	-	-	-	-	-	-	-	-	-	-	-	-	-	-	-	-	-	-	-	-	-	-	-	-
4.2.3.1	gene.AAA259D14_00024C	Divalent-cation tolerance protein CutA	-	-	-	+	-	-	-	-	-	-	-	-	+	-	-	+	-	-	-	-	-	-	-	-	-	+	-	-	-	-	-	-
Phosphate
3.6.3.27	gene.AAA259I14_00123C	Phosphate import ATP-binding protein PstB	-	-	-	-	-	+	-	-	-	+	+	+	-	+	+	+	+	-	-	-	-	-	-	-	-	-	-	-	-	-	+	-
3.6.3.27	gene.AAA259B11_00083C	Phosphate import ATP-binding protein PstB 2	-	-	-	-	-	+	-	-	-	+	+	+	-	+	+	+	+	-	-	-	-	-	-	-	-	-	-	-	-	-	+	-
.	gene.AAA261F19_00037C	Phosphate transport system permease protein PstA	-	-	-	-	-	+	-	-	-	+	+	+	-	+	+	+	-	-	-	-	-	-	-	-	-	-	-	-	-	-	+	-
.	gene.AAA259B11_00084C	Phosphate transport system permease protein PstA 1	-	-	-	-	-	+	-	-	-	+	+	+	-	+	+	+	-	-	-	-	-	-	-	-	-	-	-	-	-	-	+	-
.	gene.AAA259E22_00655C	Phosphate transport system permease protein PstC 1	-	-	-	-	-	+	-	-	-	-	+	+	-	+	+	+	-	-	-	-	-	-	-	+	-	-	-	-	-	-	+	-
	gene.AAA261F19_00034C	phoU	-	-	-	-	-	+	-	-	-	+	+	+	-	-	+	+	-	-	-	-	-	+	-	+	-	-	-	-	-	-	-	-
Tungstate
.	gene.AAA259I14_00125C	tungsten ABC transporter substrate-binding protein	-	-	-	-	-	-	-	-	-	-	-	-	-	-	-	-	+	-	-	-	-	-	-	-	-	-	-	-	-	-	-	-
Molybdate
.	gene.AAA261D19_00156C	molybdate ABC transporter periplasmic substrate-binding protein	+	-	+	-	+	-	-	+	-	+	-	-	-	-	-	-	-	-	-	-	-	-	-	-	-	+	-	-	-	-	-	-
3.6.3.-	gene.AAA259D18_00264C	Molybdate-tungstate import ATP-binding protein WtpC	+	+	+	-	+	+	-	+	+	+	-	-	+	-	-	-	+	+	-	+	-	-	-	-	-	+	-	-	+	-	-	-
3.6.3.-	gene.AAA259E19_01034C	molybdate-tungstate transport system ATP-binding protein	-	-	-	-	-	-	-	+	-	+	-	-	-	-	-	-	+	-	-	-	-	-	-	-	-	-	-	-	-	-	-	-
.	gene.AAA259D14_00638C	Molybdate-tungstate transport system permease protein WtpB	+	+	+	-	+	-	-	+	-	+	-	-	+	-	-	-	+	+	-	-	-	-	-	-	-	+	-	-	-	-	-	-
.	gene.AAA259D18_00261C	Molybdate-tungstate-binding protein WtpA	+	-	+	-	+	-	-	+	-	+	-	-	-	-	-	-	-	-	-	-	-	-	-	-	-	+	-	-	-	-	-	-
.	gene.AAA259D18_00260C	Molybdenum transport protein ModE	-	-	-	-	-	-	-	+	-	+	-	-	-	-	-	-	+	-	-	-	-	-	-	-	-	-	-	-	-	-	-	-
.	gene.AAA259I14_00124C	Molybdenum transport system permease protein ModB	-	-	-	-	-	-	-	-	-	-	-	-	-	-	-	-	+	-	-	-	-	-	-	-	-	-	-	-	-	-	-	-
.	gene.AAA259D14_00637C	ABC-type molybdate transport system periplasmic component protein	-	+	-	-	-	-	-	-	-	-	-	-	+	-	-	-	+	+	-	-	-	-	-	-	-	-	-	-	-	-	-	-
Manganese
.	gene.AAA259J03_01151C	Manganese ABC transporter substrate-binding lipoprotein	-	-	-	-	-	-	-	-	-	-	-	+	-	-	-	-	-	+	+	-	+	-	-	-	-	-	-	-	-	-	-	-
3.6.3.34	gene.AAA259D14_00513C	Manganese transport system ATP-binding protein MntB	-	-	-	-	-	-	-	-	-	+	+	+	+	-	-	-	-	+	+	-	+	-	+	-	-	+	-	-	-	-	-	-
.	gene.AAA259B11_01049C	Manganese transport system membrane protein MntC	-	-	-	-	-	-	-	-	-	-	-	+	+	-	-	-	-	+	+	-	+	-	+	-	-	-	-	-	-	-	-	-
Sodium
.	gene.AAA259D18_00343C	sodium-hydrogen exchanger protein	-	-	-	-	-	-	+	+	+	+	+	-	-	-	-	-	-	-	-	-	-	-	-	-	-	-	-	-	-	-	-	-
	gene.AAA261O19_00149C	Metal dependent phosphohydrolase protein	+	+	-	+	-	-	+	-	-	-	+	-	-	-	-	+	+	-	-	-	-	-	-	-	-	-	-	-	-	-	+	-
.	gene.AAA259A05_00496C	Na antiporter protein	-	-	-	-	-	-	+	+	+	+	+	-	-	-	-	-	-	-	-	-	-	-	-	-	-	-	-	-	-	-	-	-
3.6.1.1;;3.6.1.1	gene.AAA259A05_00751C	Putative K-stimulated pyrophosphate-energized sodium pump protein	+	-	+	-	+	+	+	-	-	+	+	-	+	-	-	+	+	-	-	+	+	-	-	+	-	+	-	-	-	-	-	-
3.6.1.1;;3.6.1.1	gene.AAA261D19_00815C	Putative K-stimulated pyrophosphate-energized sodium pump protein	+	-	+	-	+	+	+	-	-	+	+	-	+	-	-	+	+	-	-	+	+	-	-	+	-	+	-	-	-	-	-	-
Nickel
.	gene.AAA259E17_00075C	nickel transport complex NikM subunit transmembrane protein	-	-	-	-	-	-	-	-	+	-	-	-	-	-	-	-	-	+	-	-	-	-	-	-	-	-	-	-	-	-	-	-
Zinc
3.4.24.-	gene.AAA259J03_00276C	Zinc metalloprotease RasP protein	-	-	-	+	-	-	+	+	-	-	+	-	+	-	-	+	-	+	-	-	+	-	-	-	-	+	-	-	-	-	-	-
3.6.3.41	gene.AAA259B11_00966C	Zinc import ATP-binding protein ZnuC 2	-	-	-	-	-	-	-	-	-	-	-	+	-	-	-	-	-	-	-	-	-	-	-	-	-	-	-	-	-	-	-	-
.	gene.AAA259M10_00123C	Zinc transporter ZitB protein	-	-	-	-	-	+	-	-	-	-	-	-	-	-	-	-	-	-	+	-	-	-	-	-	-	-	-	-	-	-	-	-
.	gene.AAA259A05_00038C	Zinc transporter ZupT protein	-	-	-	-	-	-	+	-	-	-	-	-	-	-	-	-	-	-	-	-	-	-	-	+	-	-	-	-	-	-	-	-
3.6.3.41	gene.AAA259B11_00966C	Zinc import ATP-binding protein ZnuC 2	-	-	-	-	-	-	-	-	-	-	-	+	-	-	-	-	-	-	-	-	-	-	-	-	-	-	-	-	-	-	-	-
Sulfate
3.6.3.-	gene.AAA259D14_00639C	Sulfate-thiosulfate import ATP-binding protein CysA	+	+	+	-	+	+	-	+	+	+	-	-	+	-	-	-	+	+	-	+	-	-	-	-	-	+	-	-	+	-	-	-
3.6.3.-	gene.AAA259J03_00287C	Sulfate-thiosulfate import ATP-binding protein CysA 2	+	+	+	-	+	+	-	+	+	+	-	-	+	-	-	-	+	+	-	+	-	-	-	-	-	+	-	-	+	-	-	-
.	gene.AAA259I14_00680C	sulfonate ABC transporter permease protein	-	-	-	-	-	-	-	-	-	-	-	-	+	-	-	-	+	-	-	-	-	-	-	-	-	-	-	-	-	-	-	-
Magnesium
6.6.1.2	gene.AAA259E17_01231C	Magnesium-chelatase subunit H protein	-	-	-	-	-	-	-	-	+	-	-	-	-	-	-	-	+	-	-	-	-	-	-	-	-	-	-	-	-	-	-	-
6.6.1.2	gene.AAA259I14_00111C	Magnesium-chelatase subunit H protein	-	-	-	-	-	-	-	-	+	-	-	-	-	-	-	-	+	-	-	-	-	-	-	-	-	-	-	-	-	-	-	-
.	gene.AAA261F19_00286C	Magnesium transport protein CorA	-	-	-	-	-	+	-	-	-	-	-	-	-	-	-	-	-	-	-	+	-	-	-	-	-	-	-	+	-	-	-	-
Cobalt & Cadmium
3.6.3.-	gene.AAA259M10_00506C	ABC transporter protein	-	-	-	-	-	-	+	-	-	-	-	+	-	-	-	-	-	-	+	-	-	+	-	-	-	-	+	-	-	-	-	-
	gene.AAA259O05_01008C	Cadmium cobalt protein	-	-	-	-	-	-	+	-	-	+	+	-	-	-	-	-	-	-	-	-	-	-	-	-	-	-	-	-	-	-	-	-
	gene.AAA259E17_00078C	cobalt ABC transporter inner membrane subunit CbiQ protein	-	-	-	-	-	-	-	-	+	-	-	-	-	-	-	-	-	+	-	-	-	-	-	-	-	-	-	-	-	-	-	-
	gene.AAA259E17_00076C	Cobalt transport protein CbiM	-	-	-	-	-	-	-	-	+	-	-	-	-	-	-	-	-	+	-	-	-	-	-	-	-	-	-	-	-	-	-	-
	gene.AAA259J03_00284C	Cobalt uptake substrate-specific transmembrane region protein	-	-	-	-	-	-	-	-	+	-	-	-	-	-	-	-	-	+	-	-	-	-	-	-	-	-	-	-	-	-	-	-
.	gene.AAA259E17_00949C	cation diffusion facilitator family transporter protein	-	+	-	-	+	-	-	-	+	-	-	-	-	-	-	-	-	-	-	-	-	-	+	-	-	-	-	-	-	-	-	-
Iron/Heme
.	gene.AAA259A05_01339C	Cytochrome c biosis protein CcsA	-	-	-	-	-	+	+	-	-	-	-	-	+	-	-	-	+	-	+	-	-	-	-	-	-	-	-	-	-	-	-	-
.	gene.AAA259A05_00869C	ABC heme exporter inner membrane subunit B protein	-	-	-	-	+	-	+	-	-	-	-	+	-	-	-	-	-	-	+	-	-	-	-	-	-	-	-	-	-	-	-	-
.	gene.AAA261D19_00068C	ABC-type Fe3+-siderophores transporter solute-binding component protein	-	-	-	-	+	-	-	-	-	-	-	-	-	-	-	-	-	-	-	-	-	-	-	-	-	-	-	-	-	-	-	-
3.6.3.41	gene.AAA261C02_01360	Fe ions import ATP-binding protein FbpC	+	-	-	-	-	-	-	-	-	-	-	-	-	-	-	-	-	-	-	-	-	-	-	-	-	-	-	-	-	-	-	-
.	gene.AAA259E17_00832C	FecCD transport protein	-	-	-	-	-	-	-	-	+	-	-	-	-	-	-	-	-	-	-	-	-	-	-	-	-	-	-	-	-	-	-	-
.	gene.AAA261C02_01127	Heme exporter protein B	+	-	-	-	-	-	-	-	-	-	-	-	-	-	-	-	-	-	-	-	-	-	-	-	-	-	-	-	-	-	-	-
.	gene.AAA259D14_00950C	Heme exporter protein C	-	-	-	-	-	+	+	-	-	-	-	-	+	-	-	-	+	-	+	-	-	-	-	-	-	-	-	-	-	-	-	-
4.2.1.2	gene.AAA259B11_00333C	Ferrous iron permease EfeU protein	+	-	-	+	-	-	-	-	-	-	-	+	-	-	-	-	-	-	-	-	-	+	-	+	-	-	-	+	-	-	-	-
.	gene.AAA259A05_01393C	Ferrous iron transport protein B	+	-	+	+	-	+	+	-	+	+	+	+	-	-	-	-	-	-	-	-	-	-	-	+	+	-	-	-	-	-	-	-
3.6.3.34	gene.AAA261C02_00820C	iron complex transport system ATP-binding protein	+	-	-	+	+	+	+	-	-	-	+	-	-	-	+	+	+	-	-	-	-	+	-	-	-	-	-	-	-	-	-	-
Ferrochelatase
1.3.1.76;;4.99.1.4	gene.AAA259B11_00918C	Siroheme synthase 1 protein	+	-	+	+	-	+	+	-	-	-	-	+	-	-	-	-	-	-	+	-	-	-	-	-	-	-	-	-	-	-	-	-
1.3.1.76;;4.99.1.4	gene.AAA259M10_00489C	Siroheme synthase 2 protein	+	-	+	+	-	+	+	-	-	-	-	+	-	-	-	-	-	-	+	-	-	-	-	-	-	-	-	-	-	-	-	-
1.3.1.76	gene.AAA259M10_00490C	sirohydrochlorin ferrochelatase protein	+	-	+	+	-	+	+	-	-	-	-	+	-	-	-	-	-	-	+	-	-	-	-	-	-	-	-	-	-	-	-	-
Potassium
.	gene.AAA261C02_00185C	Ktr system potassium uptake protein C	+	+	+	+	-	-	-	-	+	+	-	-	-	-	-	-	-	-	-	-	+	-	-	-	-	-	-	-	-	-	+	+
.	gene.AAA259E22_00900C	potassium transporter protein	+	+	-	+	+	+	-	+	+	-	-	-	-	+	-	+	+	-	+	-	-	-	-	-	-	-	+	-	-	-	+	-
.	gene.AAA259D18_00162C	Trk system potassium uptake protein TrkA	-	-	-	-	+	+	-	+	+	-	-	+	-	-	+	+	-	-	+	-	-	+	-	+	+	-	+	-	-	-	-	-
.	gene.AAA259D18_00163C	Trk system potassium uptake protein TrkH	+	+	-	+	+	+	-	+	+	-	-	-	-	+	-	+	+	-	+	-	-	-	-	-	-	-	+	-	-	-	+	-
Drug Resistance
.	gene.AAA259I09_00897C	ABC-type multidrug transport system permease protein	-	-	-	-	-	-	-	-	-	-	+	-	-	-	-	+	-	-	-	-	-	-	-	-	-	-	-	-	-	-	-	-
.	gene.AAA259A05_00148C	Bacitracin transport ATP-binding protein BcrA	-	-	+	+	+	+	+	-	-	+	+	+	+	-	-	+	+	+	+	-	+	-	+	+	-	-	-	-	-	-	-	-
.	gene.AAA259O05_00752C	bacitracin transport permease BCRB protein	-	-	-	-	-	-	-	-	-	+	+	+	+	-	-	+	-	+	+	-	+	-	-	-	-	-	-	-	-	-	-	-
.	gene.AAA261D19_00759C	multi drug ABC transporter permease protein	-	-	+	+	+	-	+	-	-	-	+	-	-	-	-	-	-	-	-	-	-	-	+	-	-	-	-	+	-	-	-	-
.	gene.AAA259D14_01183C	daunorubicin resistance ABC transporter ATPase subunit protein	-	-	+	+	-	-	-	-	+	-	+	-	+	-	+	+	-	-	-	-	+	+	-	-	-	-	+	+	-	-	-	-
3.6.3.-	gene.AAA259A05_00110C	Macrolide export ATP-binding-permease protein MacB	-	-	-	-	-	-	+	-	-	-	+	-	-	-	-	-	-	-	-	-	-	-	-	-	-	-	-	-	-	-	-	-
.	gene.AAA261C02_00540C	MarR family transcriptional regulator protein	+	-	-	+	-	-	-	-	-	-	-	-	-	-	-	-	-	-	-	-	-	-	-	-	-	-	-	-	-	-	-	-
3.6.3.-	gene.AAA259D18_00204C	Putative multidrug export ATP-binding-permease protein YgaD	-	-	-	-	-	-	+	+	+	+	-	-	-	-	-	-	-	-	-	-	-	-	-	-	-	-	-	-	-	-	-	-
3.6.3.-	gene.AAA261F17_00172C	Spermidine-putrescine import ATP-binding protein PotA	+	+	+	-	+	+	-	+	+	+	-	-	+	-	-	-	+	+	-	+	-	-	-	-	-	+	-	-	+	-	-	-
Secretory
3.4.23.52	gene.AAA259A05_00442C	Flp pilus assembly protein	-	-	-	+	+	-	+	-	+	+	+	-	+	-	-	-	-	+	-	-	+	-	+	-	+	-	-	-	-	-	-	-
.	gene.AAA259D14_00897C	preflagellin peptidase protein	-	-	-	+	+	-	+	-	+	+	+	-	+	-	-	-	-	+	-	-	+	-	+	-	+	-	-	-	-	-	-	-
.	gene.AAA259B11_00463C	Probable branched-chain amino acid transport ATP-binding protein LivF	-	-	-	-	-	-	-	-	-	-	-	+	-	-	+	-	-	-	-	-	-	-	-	-	-	-	-	-	-	-	-	-
.	gene.AAA259B11_00759C	Probable branched-chain amino acid transport ATP-binding protein LivG	-	-	-	-	-	-	-	-	-	-	-	+	-	-	+	+	-	+	+	-	-	-	-	-	-	-	-	-	-	-	-	-
.	gene.AAA259B11_00028C	secretory protein kinase	+	-	-	+	-	-	+	-	-	-	+	+	-	-	+	-	-	+	-	+	+	-	-	-	-	-	-	-	-	-	-	-
.	gene.AAA261C02_00169C	type II secretion system protein E	+	-	-	+	-	-	+	-	-	-	+	+	-	-	+	-	-	+	-	+	+	-	-	-	-	-	-	-	-	-	-	-
.	gene.AAA259A05_00738C	Type IV secretion system protein PtlH	-	-	-	-	+	-	+	-	-	+	-	-	+	-	-	+	-	-	-	-	-	+	+	-	-	+	-	-	-	-	-	-
Sensory
.	gene.AAA259E17_00995C	multi-sensor signal transduction histidine kinase protein	-	-	-	-	-	-	+	+	+	+	+	+	-	-	-	+	+	+	+	-	-	-	-	-	-	-	-	-	-	-	-	-
.	gene.AAA259E19_00151C	multi-sensor signal transduction histidine kinase protein	-	-	-	-	-	-	+	+	+	+	+	+	-	-	-	+	+	+	+	-	-	-	-	-	-	-	-	-	-	-	-	-
.	gene.AAA259J03_00827C	sensory box protein	-	-	-	-	-	+	-	-	+	+	+	-	-	-	+	+	+	+	+	-	-	+	+	-	-	-	-	-	-	+	-	-
2.7.13.3	gene.AAA259M10_00830C	Sporulation kinase C protein	-	-	-	-	-	-	-	-	-	-	-	-	+	+	-	-	-	-	+	-	-	+	-	-	-	-	-	-	-	-	-	-
2.7.13.3	gene.AAA259D14_00344C	two-component system LuxR family sensor kinase FixL protein	-	-	-	-	-	-	-	-	-	-	-	-	+	+	-	-	-	-	+	-	-	+	-	-	-	-	-	-	-	-	-	-
	gene.AAA259D14_01143C	PAS-PAC sensor-containing diguanylate cyclase-phosphodiesterase protein	-	-	-	-	-	-	-	-	-	-	-	-	+	-	-	-	-	-	-	-	-	-	-	-	-	-	-	-	-	-	-	-
Toxin
3.4.24.83	gene.AAA259D14_01181C	PI-type proteinase	-	-	-	-	-	-	+	-	-	-	-	-	+	+	-	-	-	-	+	-	-	+	-	-	-	+	-	-	-	-	-	-
	gene.AAA259A05_00996C	Toxin SymE protein	-	-	-	-	-	-	+	-	+	-	-	-	-	-	+	-	-	-	-	-	-	-	-	-	-	-	-	+	-	-	-	-
	gene.AAA259A05_00010C	Putative toxin RelE2 protein	-	-	-	-	-	-	+	+	-	-	-	-	-	-	-	-	-	-	-	-	-	-	-	-	-	+	-	-	-	-	-	-
	gene.AAA259E19_02025C	VapC-type toxin protein	-	-	-	-	-	-	-	-	-	+	-	-	-	-	-	-	-	-	-	-	-	-	-	-	-	-	-	-	-	-	-	-
Quinone
	gene.AAA259A05_00185C	pyrrolo-quinoline quinone repeat-containing protein	-	-	-	-	-	-	+	-	-	-	-	+	-	+	-	-	+	-	+	-	-	-	-	-	-	-	-	-	-	-	-	-
	gene.AAA259A05_00186C	pyrrolo-quinoline quinone protein	-	-	-	-	-	-	+	-	-	-	-	-	-	-	-	-	-	-	-	-	-	-	-	-	-	-	-	-	-	-	-	-
1.1.1.14	gene.AAA259A05_00453C	Zn-dependent oxidoreductase-NADPH2quinone reductase protein	-	-	-	-	-	-	+	-	-	-	-	-	-	-	-	-	-	-	-	-	-	-	-	-	-	-	-	-	-	-	-	-
Resistance
.	gene.AAA259A05_01146C	Arsenical resistance operon repressor protein	+	-	-	+	-	-	+	+	+	+	-	-	+	+	-	+	-	-	-	+	+	+	+	-	+	-	-	-	-	-	-	+
.	gene.AAA259D14_00418C	Arsenite resistance protein ArsB	+	-	-	+	-	-	+	-	+	-	-	-	+	+	-	+	-	-	-	-	-	+	-	-	-	-	-	-	-	-	-	+
.	gene.AAA259I14_00371C	ArsR family transcriptional regulator protein	-	-	-	-	-	-	-	-	-	+	-	-	-	-	-	-	+	+	-	-	-	-	-	-	-	-	+	-	-	-	-	-
3.2.1.21	gene.AAA259B11_00044C	major facilitator family multidrug efflux transporter protein	-	-	-	+	-	-	-	-	-	-	-	+	-	-	+	-	-	+	+	-	-	-	-	-	+	-	-	-	-	-	-	-
2.5.1.42;;2.5.1.-	gene.AAA259D14_01108C	methicillin resistance regulatory protein	-	-	-	-	-	-	-	-	-	-	-	-	+	-	-	-	+	-	-	-	-	-	-	-	-	-	-	-	-	-	-	-
4.1.1.82	gene.AAA259E22_00054C	Probable multidrug resistance protein YoeA	-	-	-	+	-	-	-	-	-	-	-	-	-	+	+	-	-	+	+	+	-	-	-	-	-	-	-	-	-	-	-	-
.	gene.AAA259D14_00229C	Putative antiporter subunit mnhF2 protein	-	-	-	-	-	-	-	-	-	-	-	-	+	+	-	+	-	-	-	-	-	-	-	-	-	-	-	-	-	-	-	-
.	gene.AAA259I09_01282C	teicoplanin resistance protein TcaA	-	-	-	-	-	-	-	-	-	-	-	-	-	-	-	+	-	-	-	-	-	-	-	-	-	-	-	-	-	-	-	-
.	gene.AAA259E19_00806C	Tetracycline resistance protein	-	-	-	-	-	-	-	-	-	+	-	-	-	-	-	-	-	-	-	-	-	-	-	-	-	-	-	-	-	-	-	-
.	gene.AAA261G05_00223C	Tetracycline resistance protein class G	-	-	+	-	-	-	-	-	-	-	-	+	-	-	-	-	+	-	-	-	+	-	-	-	-	-	-	-	-	-	-	-
.	gene.AAA259A05_01537C	Tetracycline resistance protein class H	-	-	-	-	-	-	+	-	-	+	-	-	-	-	-	-	-	-	-	-	-	-	-	-	-	-	-	-	-	-	-	-
.	gene.AAA259E19_01622C	Tetracycline resistance protein class H	-	-	-	-	-	-	+	-	-	+	-	-	-	-	-	-	-	-	-	-	-	-	-	-	-	-	-	-	-	-	-	-
.	gene.AAA259E17_00163C	Transcriptional regulatory protein YdfI	-	-	-	-	-	-	-	-	+	+	-	-	-	-	+	+	-	+	+	-	-	+	-	-	-	-	-	-	-	-	-	-
.	gene.AAA259D14_01183C	daunorubicin resistance ABC transporter ATPase subunit protein	-	-	+	+	-	-	-	-	+	-	+	-	+	-	+	+	-	-	-	-	+	+	-	-	-	-	+	+	-	-	-	-
.	gene.AAA259A05_01369C	daunorubicin resistance ABC transporter inner membrane subunit B protein	-	-	-	-	-	-	+	-	-	+	-	-	+	-	-	-	-	+	-	-	-	-	-	-	-	-	-	-	-	-	-	-
.	gene.AAA259I07_00466C	Bacitracin transport ATP-binding protein BcrA	-	-	-	-	-	-	-	-	-	-	-	-	-	-	+	-	-	-	-	-	-	-	-	-	-	-	-	-	-	-	-	-
.	gene.AAA259D18_00119C	Cadmium resistance transcriptional regulatory protein CadC	-	-	-	-	-	-	-	+	-	-	-	-	-	-	-	-	-	-	-	-	-	-	-	-	-	-	-	-	-	-	-	-
.	gene.AAA259J03_00644C	ArsR family transcriptional regulator protein	-	-	-	-	-	-	-	-	-	+	-	-	-	-	-	-	+	+	-	-	-	-	-	-	-	-	+	-	-	-	-	-
Electrons
.	gene.AAA259A05_00540C	Electron transfer flavoprotein subunit alpha	-	-	-	-	-	-	+	-	+	-	+	+	+	+	-	-	-	-	+	-	+	-	-	-	-	-	-	-	-	-	-	-
.	gene.AAA259A05_00541C	Electron transfer flavoprotein subunit beta	-	-	-	-	-	-	+	-	+	-	+	-	+	-	-	-	-	-	+	-	-	-	-	-	-	-	-	-	-	-	-	-
1.2.1.43	gene.AAA259E19_01123C	Electron transport complex protein RnfB	-	-	+	+	+	-	+	-	+	+	-	-	-	-	-	+	+	+	-	-	+	-	-	-	-	-	-	-	-	-	-	-
2.1.1.245	gene.AAA259E22_00903C	Electron transport complex protein RnfB	-	-	-	-	-	-	-	-	-	+	-	-	+	+	+	-	-	-	-	+	-	+	-	-	-	-	-	-	-	-	-	-
1.2.7.3	gene.AAA259J03_00939C	Electron transport complex protein RnfB	-	-	-	-	-	-	+	+	-	-	+	-	-	-	-	+	+	+	-	-	-	+	-	+	-	-	-	-	-	-	-	-
1.3.98.1	gene.AAA261D19_00498C	Electron transport complex protein RnfB	-	-	-	-	+	-	-	-	-	-	-	-	-	-	-	-	-	-	-	-	-	-	-	-	-	-	-	-	-	-	-	-
.	gene.AAA261F19_00185C	Electron transport complex protein RnfB	+	-	+	-	-	+	+	-	-	-	-	-	+	+	-	-	-	-	-	+	+	-	-	-	-	-	-	-	-	-	-	-
.	gene.AAA261O19_00137C	Electron transport complex protein RnfB	-	-	-	+	-	-	-	-	-	-	-	+	-	+	-	+	-	-	-	-	+	+	-	-	-	-	-	-	-	-	-	-
1.6.5.3	gene.AAA259J03_00831C	Electron transport complex protein RnfC	-	-	+	+	+	-	+	-	+	+	-	-	-	-	-	+	+	+	-	-	+	-	-	-	-	-	-	-	-	-	-	-
.	gene.AAA259I09_01508C	Electron transport protein HydN	-	+	-	+	-	-	-	-	-	-	-	-	-	+	-	+	+	-	+	-	-	-	-	-	-	-	+	-	-	-	-	-
1.18.1.3	gene.AAA259J03_00018C	Probable dihydroorotate dehydrogenase B electron transfer subunit protein	-	-	-	-	-	+	+	-	+	+	-	-	+	+	-	+	+	+	-	+	-	+	+	-	-	+	-	-	-	-	-	-
1.4.1.13	gene.AAA259M10_00119C	Probable dihydroorotate dehydrogenase B electron transfer subunit protein	-	-	+	+	+	+	+	-	-	+	-	-	-	-	-	+	-	-	+	-	+	+	-	-	-	-	-	-	-	-	-	-
.	gene.AAA259O05_00363C	Protein FixA	-	-	-	-	-	-	+	-	+	-	+	-	+	-	-	-	-	-	+	-	-	-	-	-	-	-	-	-	-	-	-	-
Purine metabolism
2.7.6.1	AAA259E22_00166C	Ribose-phosphate pyrophosphokinase protein	-	-	+	+	+	+	-	-	-	-	-	-	+	+	-	-	-	-	-	+	-	-	+	+	+	-	-	-	-	-	-	-
2.4.2.10	AAA259I09_01685C	Orotate phosphoribosyltransferase protein	-	-	+	+	+	+	-	-	-	+	-	-	-	-	-	+	-	-	-	-	+	-	-	+	-	-	-	-	-	-	-	-
3.5.2.3;;3.5.2.3	AAA259I09_00290C	Dihydroorotase protein	-	+	+	+	+	-	+	-	-	+	-	+	-	+	-	+	-	+	-	-	+	-	-	-	-	+	-	-	-	-	+	-
2.1.3.2	AAA259I09_01682C	Aspartate carbamoyltransferase protein	-	-	+	+	+	-	-	-	-	+	-	-	-	-	-	+	-	-	-	-	+	-	-	-	-	-	-	-	-	-	-	-
6.3.5.5	AAA259D14_00493C	Carbamoyl-phosphate synthase large chain protein	+	-	+	-	+	-	-	-	+	+	+	-	+	+	-	-	-	-	-	-	-	-	+	-	-	-	-	-	-	-	-	-
1.3.98.1	AAA259E22_00765C	Dihydroorotate dehydrogenase B catalytic subunit protein	-	+	-	-	+	+	+	-	+	+	-	+	-	+	-	+	-	+	+	-	-	+	-	-	-	+	+	-	-	-	+	-
2.7.6.1	AAA259E22_00166C	Ribose-phosphate pyrophosphokinase protein	-	-	+	+	+	+	-	-	-	-	-	-	+	+	-	-	-	-	-	+	-	-	+	+	+	-	-	-	-	-	-	-
4.1.1.23;;4.1.1.23	AAA259I09_01684C	Orotidine 5'-phosphate decarboxylase protein	-	-	+	+	+	+	-	-	-	+	-	-	-	-	-	+	-	-	-	-	+	-	-	+	-	-	-	-	-	-	-	-
2.7.2.11	AAA259I09_00360C	Uridylate kinase protein	+	-	-	+	+	-	+	-	-	-	-	-	-	-	-	+	-	-	-	-	-	-	-	-	-	-	-	-	-	-	-	-
2.7.4.22	AAA259O05_00526C	Uridylate kinase protein	-	-	-	-	-	-	-	-	-	-	+	-	-	-	-	-	-	-	-	-	-	-	-	-	-	-	-	-	-	-	-	-
2.7.4.22	AAA261C02_00340C	Uridylate kinase protein	+	-	+	-	+	-	-	-	+	+	-	-	+	+	-	-	-	-	-	-	-	-	+	-	-	-	-	-	-	-	-	-
2.7.4.14	AAA259O05_01420C	Cytidylate kinase protein	-	-	-	-	-	-	-	-	-	-	+	-	-	-	-	-	-	-	-	-	-	-	-	-	-	-	-	-	-	-	-	-
2.7.4.6;;2.7.4.6	AAA261C02_00082C	Nucleoside diphosphate kinase protein	+	-	+	+	-	-	-	-	-	-	-	-	+	-	-	-	-	-	-	-	-	-	-	-	-	-	+	-	-	-	-	-
6.3.4.2;;6.3.4.2	AAA259I09_00287C	CTP synthase protein	-	-	+	+	+	-	+	-	-	+	-	-	-	-	-	+	-	-	+	-	+	-	-	-	-	-	-	+	-	-	-	-
3.5.4.13	AAA261C02_00521C	Deoxycytidine triphosphate deaminase protein	+	-	+	+	-	-	-	-	-	-	-	-	-	-	-	-	-	-	-	-	-	-	-	-	-	-	-	-	-	-	-	-
3.5.4.12	AAA259O05_00433C	ComE operon protein 2	-	-	-	-	-	-	-	-	-	-	+	+	-	-	+	+	-	-	+	-	-	-	-	-	-	-	-	-	-	-	-	-
2.7.4.9	AAA259I09_00077C	Probable thymidylate kinase protein	+	-	-	+	-	-	+	-	-	-	+	-	-	-	-	+	+	-	-	-	-	-	-	-	-	-	-	-	-	-	+	-
1.3.1.2	AAA261C02_00118C	thymidylate synthase protein	+	-	+	+	-	+	+	-	+	+	-	-	-	-	-	+	-	-	-	-	+	-	-	-	-	-	-	+	-	-	-	-
2.1.1.45	AAA259O05_00704C	Putative thymidylate synthase protein	-	-	-	-	-	-	-	+	+	-	+	+	-	+	-	-	+	-	+	-	-	-	-	-	-	-	-	-	-	-	-	-
2.1.1.148	AAA259O05_00364C	Thymidylate synthase ThyX protein	-	-	-	+	-	-	-	-	-	-	+	-	-	-	-	-	-	-	-	-	-	-	-	-	-	-	-	-	-	-	-	-
3.6.1.1	AAA261C02_00231C	Putative pyrophosphatase PpaX protein	+	+	+	+	-	-	-	-	-	-	-	-	-	-	-	-	-	-	-	-	-	-	-	-	-	-	-	-	-	-	-	-
1.1.1.49	AAA259E22_00544C	glucose-6-phosphate 1-dehydrogenase protein	-	-	+	+	+	+	+	-	+	-	-	-	+	+	-	+	+	+	-	-	-	+	-	-	-	-	+	-	-	-	-	-
Pyrimidine metabolism
2.4.2.14	AAA259J03_00432C	PRPP amidotransferase	-	-	-	-	+	+	-	-	-	-	-	-	+	-	-	-	-	+	-	+	-	+	-	+	-	-	+	+	-	+	-	-
6.3.4.13	AAA261D19_00022C	Phosphoribosylglycineamide synthetase	-	-	-	-	+	+	-	-	-	+	-	+	+	-	-	-	-	-	-	-	-	-	-	+	-	-	-	+	-	-	-	-
2.1.2.2	AAA259D14_00292C	Phosphoribosylglycineamide formyltransferase	-	-	-	-	-	-	-	-	-	-	-	-	+	-	-	-	-	-	-	-	-	-	-	+	-	-	-	-	-	-	-	-
6.3.5.3	AAA261D19_00027C	Phosphoribosyl-­‐formylglycineamidine synthetase	-	-	-	-	+	+	-	-	-	+	-	-	+	-	-	-	-	-	-	-	-	-	-	+	-	-	-	+	-	-	-	-
6.3.3.1	AAA261D19_00030C	Phosphoribosyl-­‐aminoimidazole synthetase	-	-	-	-	+	+	-	-	-	-	-	-	+	-	-	-	-	-	-	-	-	-	-	+	-	-	-	-	-	-	-	-
5.4.99.18	AAA259O05_00902C	5-­‐(carboxyamino)imidazole ribonucleotide mutase	-	-	-	-	+	+	-	-	-	-	+	-	+	-	-	-	-	-	-	+	-	+	-	+	-	-	-	+	-	-	-	-
6.3.2.6	AAA259J03_00433C	Phosphoribosyl-­‐aminoimidazole succinocarboxamide synthetase	-	-	-	-	-	-	-	-	-	-	+	-	+	-	-	+	-	+	-	+	-	+	-	+	-	-	-	-	-	-	-	-
2.1.2.3/ 6.3.4.-­‐/3.5.4.10	AAA259O05_01580C	Phosphoribosylaminoimidazole carboxyamide formyltransferase	+	-	-	-	-	-	-	-	+	-	+	+	-	-	+	-	-	-	-	-	-	-	+	-	-	-	-	-	-	-	-	-
6.3.4.-;;6.3.4.-	AAA259O05_00904C	Ribofuranosyl 5'-monophosphate syn protein	-	-	-	-	+	+	-	-	-	-	+	-	+	-	-	-	-	-	-	-	-	+	-	+	-	-	-	+	-	-	-	-
6.3.4.4	AAA259J03_00190C	Adenylosuccinate synthetase	-	-	-	-	-	-	-	-	-	-	-	-	-	-	-	-	-	+	-	-	-	-	-	-	-	-	-	-	-	-	-	-
4.3.2.2	AAA261D19_00007C	Adenylosuccinate lyase	-	+	-	+	+	-	-	-	-	-	-	-	+	-	-	-	-	-	-	-	-	-	-	-	-	-	-	-	-	-	+	-
1.1.1.205	AAA259E22_00938C	IMP dehydrogenase	-	+	-	+	-	-	+	-	-	-	-	-	-	+	-	-	-	-	-	-	-	-	-	-	-	-	+	-	-	-	+	-
6.3.5.2	AAA259E22_00945C	GMP synthetase	-	-	-	-	-	-	-	-	-	-	-	-	-	+	+	-	+	-	-	-	-	-	-	-	-	-	-	-	-	-	-	-
2.4.2.22	AAA259J03_00251C	xanthine phosphoribosyltransferase	-	-	-	-	-	-	-	+	-	-	-	-	-	-	+	-	+	+	-	-	-	+	-	-	-	-	-	-	-	-	+	+
2.4.2.4	AAA259I09_01160C	thymidine phosphorylase protein	-	-	-	-	-	-	-	-	-	-	-	-	+	-	-	+	-	-	+	-	-	-	-	-	-	-	-	-	-	-	-	-
5.3.1.23	AAA259B11_00144C	Ribose 15-bisphosphate isomerase	+	-	+	+	+	-	-	-	-	+	-	+	+	+	-	-	-	-	+	+	-	-	+	+	-	-	-	+	-	-	-	-
4.1.1.39	AAA259O05_00977C	Ribulose bisphosphate carboxylase protein	-	-	+	+	-	-	+	+	-	+	+	-	-	+	-	+	+	+	+	+	-	-	-	+	-	+	-	-	-	-	-	-
