# Supplementary material for: Metabolic traits of an uncultured archaeal lineage -MSBL1- from brine pools of the Red Sea
Source: Sci Rep. 2016 Jan 13;6:19181. doi: 10.1038/srep19181 (PMC4725937; doi:10.1038/srep19181)
Supplement: Supplementary Table S3 [file srep19181-s4.xlsx]

## Sheet: Sheet1
	Supplementary Table S3: Summary of presence/absence of genes involved in carbon fixation. The Single Amplified Genomes are clustered by site. Key: + denotes presence
			Discovery Brine													Atlantis II Brine						Nereus Brine								Erba Brine			Atlantis II Upper Layer
	EC number	Gene Name	AAA259A05	AAA259D18	AAA259E17	AAA259E19	AAA259O05	AAA259B11	AAA259D14	AAA259E22	AAA259I07	AAA259I09	AAA259I14	AAA259J03	AAA259M10	AAA261C02	AAA261F17	AAA261G05	AAA261O19	AAA261D19	AAA261F19	AAA382A03	AAA382A13	AAA382A20	AAA382C18	AAA382F02	AAA382K21	AAA382M17	AAA382N08	AAA385D11	AAA385M02	AAA385M11	AAA833F18	AAA833K04
Calvin-Benson cycle	4.1.1.39	Ribulose bisphosphate carboxylase protein	+	+		+	+			+		+	+	+	+			+	+			+				+		+
Reductive TCA cycle	1.2.7.3	2-oxoglutarate ferredoxin oxidoreductase subunit alpha/delta	+			+	+		+	+			+															+
	1.2.7.3	2-oxoglutarate synthase subunit KorA protein	+			+	+		+	+			+															+
	1.1.1.42	Isocitrate dehydrogenase NADP protein	+				+									+			+				+		+	+
Wood-Ljungdahl pathway	1.2.7.1	Pyruvate synthase subunit PorB	+			+			+			+				+		+	+	+	+			+
	1.2.7.2	Pyruvate synthase subunit PorA	+			+			+			+				+		+	+	+	+			+
	1.2.7.3	Pyruvate synthase subunit PorD				+			+			+				+		+	+	+	+			+
	.	CO dehydrogenase-acetyl-CoA synthase complex epsilon subunit protein	+	+	+	+						+	+						+	+		+	+								+
	1.2.99.5	Tungsten-containing formylmethanofuran dehydrogenase subunit A protein	+	+	+	+		+		+								+	+		+	+								+
	1.2.99.5	Tungsten-containing formylmethanofuran dehydrogenase 2 subunit B protein	+	+	+	+		+		+								+	+		+	+			+					+
	1.2.99.5	Tungsten-containing formylmethanofuran dehydrogenase 2 subunit C protein														+	+
	1.2.99.5	formylmethanofuran dehydrogenase subunit D protein	+	+	+	+												+	+					+
	1.2.99.5	formylmethanofuran dehydrogenase subunit E protein							+														+
