# Supplementary material for: Metabolic traits of an uncultured archaeal lineage -MSBL1- from brine pools of the Red Sea
Source: Sci Rep. 2016 Jan 13;6:19181. doi: 10.1038/srep19181 (PMC4725937; doi:10.1038/srep19181)
Supplement: Supplementary Table S4 [file srep19181-s5.xlsx]

## Sheet: Sheet1
Supplementary Table S4: List of marker genes for methanogens and their absence in the MSBL1 SAGs.
arCOG Number	COG correspondence	Description	Presence in any MSBL1	Methanothermus fervidus	Methanosarcina acetivorans C2A
arCOG00640	COG2144	Selenophosphate synthetase-related proteins (methanogenesis marker protein 2)	Nil	+	+
arCOG00854	COG4002	Methyltransferase related protein (MtxX) (methanogen marker protein 4)	Nil	+	+
arCOG01116	COG1571	Predicted DNA-binding protein containing a Zn-ribbon domain (Methanogenesis marker protein 11)	Nil	+	+
arCOG02679	COG1924	CoA-substrate-specific enzyme activase (methanogenesis marker protein 15)	Nil	+	+
arCOG02822	COG0770	UDP-N-acetylmuramyl pentapeptide synthase related protein (MurF)	Nil	+	+
arCOG02882	COG1944	Conserved hypothetical protein (methanogenesis marker protein 1)	Nil	+	-
arCOG03225	COG4056	Methyl coenzyme M reductase I operon protein C	Nil	+	+
arCOG03226	COG4052	Methyl-coenzyme M reductase II operon associated protein (MrtC) (methanogenesis marker protein 7)	Nil	+	+
arCOG04846	COG4014	Uncharacterized protein conserved in archaea (DUF2098)	Nil	+	+
arCOG04853	COG4008	Predicted metal-binding transcription factor (Methanogenesis marker protein 9)	Nil	+	-
arCOG04857	COG4058	Methyl-coenzyme M reductase, alpha subunit	Nil	+	+
arCOG04858	COG4057	Methyl-coenzyme M reductase gamma subunit	Nil	+	+
arCOG04859	COG4055	Methyl-coenzyme M reductase, operon protein D	Nil	+	+
arCOG04860	COG4054	Methyl-coenzyme M reductase, beta subunit	Nil	+	+
arCOG04866	COG4065	Conserved hypothetical protein (Methanogenesis marker protein 14)	Nil	+	+
arCOG04867	COG4062	N5-methyltetrahydromethanopterin: coenzyme M methyltransferase, subunit B (EC 2.1.1.86) (MtrB)	Nil	+	+
arCOG04868	COG4061	N5-methyltetrahydromethanopterin: coenzyme M methyltransferase, subunit C (EC 2.1.1.86) (MtrC)	Nil	+	+
arCOG04869	COG4060	N5-methyltetrahydromethanopterin: coenzyme M methyltransferase, subunit D (EC 2.1.1.86) (MtrD)	Nil	+	+
arCOG04870	COG4059	N5-methyltetrahydromethanopterin: coenzyme M methyltransferase, subunit E (EC 2.1.1.86) (MtrE)	Nil	+	+
arCOG04885	COG4020	Conserved hypothetical protein (putative kinase) Methanogenesis marker protein 12	Nil	+	+
arCOG04888	COG2710	Nitrogenase molybdenum-iron protein related (NflD) (Methanogenesis marker 13 metalloprotein)	Nil	+	+
arCOG04893	COG4022	Conserved hypothetical protein (Methanogenesis marker protein 8)	Nil	+	+
arCOG04900	COG4020	Peptidyl-prolyl cis-trans isomerase related protein (UPF0285 protein)	Nil	+	+
arCOG04900	COG4070	Peptidyl-prolyl cis-trans isomerase related protein (methanogenesis marker protein 3)	Nil	+	+
arCOG04901	COG4029	Conserved hypothetical protein (Methanogenesis marker protein 6)	Nil	+	+
arCOG04903	COG4050	Conserved hypothetical protein (methanogenesis marker protein 5)	Nil	+	+
arCOG04904	COG4051	Conserved hypothetical protein (methanogenesis marker protein 17)	Nil	+	+
